# Supplementary material for: Structural insights into translocation and tailored synthesis of hyaluronan
Source: Nat Struct Mol Biol. 2024 Sep 25;32(1):161–71. doi: 10.1038/s41594-024-01389-1 (PMC11750622; doi:10.1038/s41594-024-01389-1)
Supplement: Supplementary file 11 — Source Data Figs. 1 and 4 and Extended Data Figs. 1 and 2 [file 41594_2024_1389_MOESM11_ESM.xlsx]

## Sheet: Fig.1c
0.00321022	-34.9842	3.21022	-34.983	0	-0.000824		6.93773	E1
0.00877282	-34.9826	8.77282	-34.9788	0			7.93819	E2
0.0120018	-34.9809	12.0018	-34.9746	0			8.9378	E3
0.0153136	-34.9792	15.3136	-34.9705	0			9.93784	E4
0.018728	-34.9776	18.728	-34.9663	0			10.9379	E5
0.0221623	-34.9759	22.1623	-34.9621	0			11.9388	E6
0.0255055	-34.9742	25.5055	-34.958	0			12.9388	E7
0.0287282	-34.9726	28.7282	-34.9538	0			13.9112	Waste
0.0318015	-34.9709	31.8015	-34.9496	0
0.0347868	-34.9692	34.7868	-34.9455	0
0.0377313	-34.9676	37.7313	-34.9413	0
0.0393494	-34.9659	39.3494	-34.9371	0
0.039329	-34.9642	39.329	-34.933	0
0.0390135	-34.9626	39.0135	-34.9288	0
0.0387056	-34.9609	38.7056	-34.9246	0
0.0383967	-34.9592	38.3967	-34.9205	0
0.0378989	-34.9576	37.8989	-34.9163	0
0.0373624	-34.9559	37.3624	-34.9121	0
0.0368698	-34.9542	36.8698	-34.908	0
0.0364688	-34.9526	36.4688	-34.9038	0
0.0362034	-34.9509	36.2034	-34.8996	0
0.0360389	-34.9492	36.0389	-34.8955	0
0.0359482	-34.9476	35.9482	-34.8913	0
0.0358775	-34.9459	35.8775	-34.8871	0
0.0358027	-34.9442	35.8027	-34.883	0
0.0357238	-34.9426	35.7238	-34.8788	0
0.0356375	-34.9409	35.6375	-34.8746	0
0.035547	-34.9392	35.547	-34.8705	0
0.0354558	-34.9376	35.4558	-34.8663	0
0.0353709	-34.9359	35.3709	-34.8621	0
0.0352918	-34.9342	35.2918	-34.858	0
0.0352307	-34.9326	35.2307	-34.8538	0
0.0351866	-34.9309	35.1866	-34.8496	0
0.0351564	-34.9292	35.1564	-34.8455	0
0.035128	-34.9276	35.128	-34.8413	0
0.0351001	-34.9259	35.1001	-34.8371	0
0.035093	-34.9242	35.093	-34.833	0
0.0351028	-34.9226	35.1028	-34.8288	0
0.0351279	-34.9209	35.1279	-34.8246	0
0.0351668	-34.9192	35.1668	-34.8205	0
0.0351992	-34.9176	35.1992	-34.8163	0
0.0352376	-34.9159	35.2376	-34.8121	0
0.0352723	-34.9142	35.2723	-34.808	0
0.0353035	-34.9126	35.3035	-34.8038	0
0.0353244	-34.9109	35.3244	-34.7996	0
0.0353276	-34.9092	35.3276	-34.7955	0
0.0353226	-34.9076	35.3226	-34.7913	0
0.0353085	-34.9059	35.3085	-34.7871	0
0.0352865	-34.9042	35.2865	-34.783	0
0.0352524	-34.9026	35.2524	-34.7788	0
0.0351938	-34.9009	35.1938	-34.7746	0
0.0351195	-34.8992	35.1195	-34.7705	0
0.035033	-34.8976	35.033	-34.7663	0
0.0349382	-34.8959	34.9382	-34.7621	0
0.0348461	-34.8942	34.8461	-34.758	0
0.0347613	-34.8926	34.7613	-34.7538	0
0.0346698	-34.8909	34.6698	-34.7496	0
0.0345856	-34.8892	34.5856	-34.7455	0
0.0345125	-34.8876	34.5125	-34.7413	0
0.0344406	-34.8859	34.4406	-34.7371	0
0.0343862	-34.8843	34.3862	-34.733	0
0.0343835	-34.8826	34.3835	-34.7288	0
0.0344884	-34.8809	34.4884	-34.7246	0
0.0347061	-34.8792	34.7061	-34.7205	0
0.0350318	-34.8776	35.0318	-34.7163	0
0.0355048	-34.8759	35.5048	-34.7121	0
0.0361172	-34.8743	36.1172	-34.708	0
0.0368574	-34.8726	36.8574	-34.7038	0
0.037657	-34.8709	37.657	-34.6996	0
0.0384901	-34.8693	38.4901	-34.6955	0
0.0393478	-34.8676	39.3478	-34.6913	0
0.0402082	-34.8659	40.2082	-34.6871	0
0.0410445	-34.8643	41.0445	-34.683	0
0.0418452	-34.8626	41.8452	-34.6788	0
0.0425858	-34.8609	42.5858	-34.6746	0
0.0431965	-34.8593	43.1965	-34.6705	0
0.0437007	-34.8576	43.7007	-34.6663	0
0.0441011	-34.8559	44.1011	-34.6622	0
0.0443831	-34.8543	44.3831	-34.658	0
0.0445392	-34.8526	44.5392	-34.6538	0
0.0446025	-34.8509	44.6025	-34.6497	0
0.0446242	-34.8493	44.6242	-34.6455	0
0.0446301	-34.8476	44.6301	-34.6413	0
0.0446061	-34.8459	44.6061	-34.6372	0
0.0445819	-34.8443	44.5819	-34.633	0
0.0445632	-34.8426	44.5632	-34.6288	0
0.0445223	-34.8409	44.5223	-34.6247	0
0.0444669	-34.8393	44.4669	-34.6205	0
0.0443889	-34.8376	44.3889	-34.6163	0
0.0442771	-34.8359	44.2771	-34.6122	0
0.0441132	-34.8343	44.1132	-34.608	0
0.0439027	-34.8326	43.9027	-34.6038	0
0.0436511	-34.8309	43.6511	-34.5997	0
0.0433551	-34.8293	43.3551	-34.5955	0
0.043027	-34.8276	43.027	-34.5913	0
0.0426619	-34.8259	42.6619	-34.5872	0
0.0422838	-34.8243	42.2838	-34.583	0
0.041896	-34.8226	41.896	-34.5788	0
0.0415084	-34.8209	41.5084	-34.5747	0
0.0411143	-34.8193	41.1143	-34.5705	-0.181086
0.0407355	-34.8176	40.7355	-34.5663	-3.21241
0.0403759	-34.8159	40.3759	-34.5622	-6.3418
0.0400457	-34.8143	40.0457	-34.558	-9.47975
0.03975	-34.8126	39.75	-34.5538	-12.6346
0.039494	-34.8109	39.494	-34.5497	-15.5755
0.0392908	-34.8093	39.2908	-34.5455	-15.6248
0.0391456	-34.8076	39.1456	-34.5413	-15.6508
0.0390404	-34.8059	39.0404	-34.5372	-15.6556
0.0389667	-34.8043	38.9667	-34.533	-15.6553
0.0389257	-34.8026	38.9257	-34.5288	-15.6781
0.0389011	-34.8009	38.9011	-34.5247	-15.692
0.0388974	-34.7993	38.8974	-34.5205	-15.6948
0.0389009	-34.7976	38.9009	-34.5163	-15.7091
0.0389137	-34.7959	38.9137	-34.5122	-15.7206
0.0389148	-34.7943	38.9148	-34.508	-15.7422
0.0388728	-34.7926	38.8728	-34.5038	-15.7651
0.0388419	-34.7909	38.8419	-34.4997	-15.7561
0.0388366	-34.7893	38.8366	-34.4955	-15.7601
0.0388705	-34.7876	38.8705	-34.4913	-15.7776
0.144646	-34.7859	144.646	-34.4872	-15.7799
0.31664	-34.7843	316.64	-34.483	-15.7798
0.494211	-34.7826	494.211	-34.4788	-15.7993
0.673747	-34.7809	673.747	-34.4747	-15.8121
0.855237	-34.7793	855.237	-34.4705	-15.808
1.03144	-34.7776	1031.44	-34.4663	-15.8106
1.20993	-34.7759	1209.93	-34.4622	-15.8027
1.39441	-34.7743	1394.41	-34.458	-15.8258
1.57879	-34.7726	1578.79	-34.4538	-15.8476
1.762	-34.7709	1762	-34.4497	-15.8834
1.94576	-34.7693	1945.76	-34.4455	-15.8978
2.12948	-34.7676	2129.48	-34.4413	-15.9214
2.25688	-34.7659	2256.88	-34.4372	-15.9166
2.29624	-34.7643	2296.24	-34.433	-15.888
2.30472	-34.7626	2304.72	-34.4288	-15.8638
2.30998	-34.7609	2309.98	-34.4247	-15.8774
2.31179	-34.7593	2311.79	-34.4205	-15.8838
2.31152	-34.7576	2311.52	-34.4163	-15.8895
2.3176	-34.7559	2317.6	-34.4122	-15.9209
2.31523	-34.7543	2315.23	-34.408	-15.9362
2.31043	-34.7526	2310.43	-34.4038	-15.9186
2.30667	-34.7509	2306.67	-34.3997	-15.9208
2.30251	-34.7493	2302.51	-34.3955	-15.9377
2.29745	-34.7476	2297.45	-34.3913	-15.9324
2.29093	-34.7459	2290.93	-34.3872	-15.9467
2.2839	-34.7443	2283.9	-34.383	-15.9623
2.27626	-34.7426	2276.26	-34.3788	-15.969
2.26793	-34.7409	2267.93	-34.3747	-15.9709
2.2596	-34.7393	2259.6	-34.3705	-15.9873
2.25189	-34.7376	2251.89	-34.3663	-15.9974
2.24466	-34.7359	2244.66	-34.3622	-15.998
2.23922	-34.7343	2239.22	-34.358	-15.9931
2.23453	-34.7326	2234.53	-34.3538	-15.9872
2.22649	-34.7309	2226.49	-34.3497	-15.9853
2.21603	-34.7293	2216.03	-34.3455	-15.9591
2.20579	-34.7276	2205.79	-34.3414	-15.9752
2.19674	-34.7259	2196.74	-34.3372	-15.989
2.18858	-34.7243	2188.58	-34.333	-15.9995
2.17995	-34.7226	2179.95	-34.3289	-15.9982
2.17084	-34.7209	2170.84	-34.3247	-16.0099
2.16142	-34.7193	2161.42	-34.3205	-16.0016
2.15185	-34.7176	2151.85	-34.3164	-15.9973
2.1426	-34.7159	2142.6	-34.3122	-15.9935
2.13346	-34.7143	2133.46	-34.308	-15.9788
2.12128	-34.7126	2121.28	-34.3039	-15.9741
2.11014	-34.7109	2110.14	-34.2997	-15.9716
2.10157	-34.7093	2101.57	-34.2955	-15.9633
2.09316	-34.7076	2093.16	-34.2914	-15.9632
2.08344	-34.7059	2083.44	-34.2872	-15.9838
2.07115	-34.7043	2071.15	-34.283	-15.9862
2.05863	-34.7026	2058.63	-34.2789	-15.9824
2.0462	-34.701	2046.2	-34.2747	-15.9885
2.03338	-34.6993	2033.38	-34.2705	-15.9891
2.02117	-34.6976	2021.17	-34.2664	-15.9685
2.00905	-34.696	2009.05	-34.2622	-15.9599
1.99677	-34.6943	1996.77	-34.258	-15.9703
1.98381	-34.6926	1983.81	-34.2539	-15.97
1.97072	-34.691	1970.72	-34.2497	-15.9637
1.9578	-34.6893	1957.8	-34.2455	-15.9695
1.9447	-34.6876	1944.7	-34.2414	-15.9796
1.93245	-34.686	1932.45	-34.2372	-15.9674
1.92184	-34.6843	1921.84	-34.233	-15.9602
1.91245	-34.6826	1912.45	-34.2289	-15.9609
1.90557	-34.681	1905.57	-34.2247	-15.9616
1.89928	-34.6793	1899.28	-34.2205	-15.9666
1.89006	-34.6776	1890.06	-34.2164	-15.9519
1.8792	-34.676	1879.2	-34.2122	-15.9603
1.86933	-34.6743	1869.33	-34.208	-15.9517
1.8612	-34.6726	1861.2	-34.2039	-15.9579
1.85328	-34.671	1853.28	-34.1997	-15.9628
1.84419	-34.6693	1844.19	-34.1955	-15.9796
1.83413	-34.6676	1834.13	-34.1914	-15.9836
1.82302	-34.666	1823.02	-34.1872	-16.0006
1.81144	-34.6643	1811.44	-34.183	-15.993
1.79941	-34.6626	1799.41	-34.1789	-15.9763
1.78674	-34.661	1786.74	-34.1747	-15.9566
1.77166	-34.6593	1771.66	-34.1705	-15.9314
1.76	-34.6576	1760	-34.1664	-15.9213
1.75143	-34.656	1751.43	-34.1622	-15.9187
1.74209	-34.6543	1742.09	-34.158	-15.929
1.73004	-34.6526	1730.04	-34.1539	-15.9474
1.71449	-34.651	1714.49	-34.1497	-15.9563
1.69808	-34.6493	1698.08	-34.1455	-15.9504
1.68228	-34.6476	1682.28	-34.1414	-15.9489
1.66844	-34.646	1668.44	-34.1372	-15.9374
1.65646	-34.6443	1656.46	-34.133	-15.9296
1.64468	-34.6426	1644.68	-34.1289	-15.9348
1.6331	-34.641	1633.1	-34.1247	-15.9349
1.62048	-34.6393	1620.48	-34.1205	-15.934
1.60679	-34.6376	1606.79	-34.1164	-15.9348
1.59278	-34.636	1592.78	-34.1122	-15.9365
1.57781	-34.6343	1577.81	-34.108	-15.937
1.56314	-34.6326	1563.14	-34.1039	-15.9529
1.55044	-34.631	1550.44	-34.0997	-15.9496
1.53921	-34.6293	1539.21	-34.0955	-15.9415
1.53163	-34.6276	1531.63	-34.0914	-15.9291
1.52646	-34.626	1526.46	-34.0872	-15.9293
1.51838	-34.6243	1518.38	-34.083	-15.9218
1.50692	-34.6226	1506.92	-34.0789	-15.9208
1.49505	-34.621	1495.05	-34.0747	-15.9112
1.48468	-34.6193	1484.68	-34.0705	-15.915
1.47587	-34.6176	1475.87	-34.0664	-15.9015
1.46648	-34.616	1466.48	-34.0622	-15.893
1.45594	-34.6143	1455.94	-34.058	-15.8956
1.44487	-34.6126	1444.87	-34.0539	-15.895
1.43265	-34.611	1432.65	-34.0497	-15.8616
1.37299	-34.6093	1372.99	-34.0455	-15.853
1.26884	-34.6076	1268.84	-34.0414	-15.8419
1.15062	-34.606	1150.62	-34.0372	-15.8333
1.0328	-34.6043	1032.8	-34.033	-15.8395
0.918443	-34.6026	918.443	-34.0289	-15.8818
0.806066	-34.601	806.066	-34.0247	-15.8905
0.693771	-34.5993	693.771	-34.0205	-15.8878
0.581282	-34.5976	581.282	-34.0164	-15.8951
0.469586	-34.596	469.586	-34.0122	-15.8857
0.360055	-34.5943	360.055	-34.008	-15.8766
0.25163	-34.5926	251.63	-34.0039	-15.8783
0.144712	-34.591	144.712	-33.9997	-15.8905
0.0548773	-34.5893	54.8773	-33.9955	-15.8602
0.0313745	-34.5876	31.3745	-33.9914	-15.849
0.0313735	-34.586	31.3735	-33.9872	-15.8381
0.0313722	-34.5843	31.3722	-33.9831	-15.8456
0.0313719	-34.5826	31.3719	-33.9789	-15.8224
0.0313699	-34.581	31.3699	-33.9747	-15.8368
0.0313626	-34.5793	31.3626	-33.9706	-15.8229
0.0313645	-34.5776	31.3645	-33.9664	-15.8099
0.0313659	-34.576	31.3659	-33.9622	-15.7834
0.0313705	-34.5743	31.3705	-33.9581	-15.7918
0.0313718	-34.5726	31.3718	-33.9539	-15.786
0.0313852	-34.571	31.3852	-33.9497	-15.8261
0.0314014	-34.5693	31.4014	-33.9456	-15.8359
0.0314184	-34.5676	31.4184	-33.9414	-15.8365
0.0314395	-34.566	31.4395	-33.9372	-15.8281
0.0314583	-34.5643	31.4583	-33.9331	-15.8302
0.0314767	-34.5626	31.4767	-33.9289	-15.8147
0.031493	-34.561	31.493	-33.9247	-15.8174
0.0315158	-34.5593	31.5158	-33.9206	-15.8129
0.0315298	-34.5576	31.5298	-33.9164	-15.8359
0.0315338	-34.556	31.5338	-33.9122	-15.8387
0.0315346	-34.5543	31.5346	-33.9081	-15.8328
0.0315347	-34.5526	31.5347	-33.9039	-15.8343
0.0315303	-34.551	31.5303	-33.8997	-15.8506
0.0315174	-34.5493	31.5174	-33.8956	-15.8413
0.0315049	-34.5476	31.5049	-33.8914	-15.8634
0.0314978	-34.546	31.4978	-33.8872	-15.8846
0.0314887	-34.5443	31.4887	-33.8831	-15.8887
0.0314749	-34.5426	31.4749	-33.8789	-15.8837
0.0314587	-34.541	31.4587	-33.8747	-15.8682
0.0314426	-34.5393	31.4426	-33.8706	-15.8442
0.0314292	-34.5376	31.4292	-33.8664	-15.8278
0.0314222	-34.536	31.4222	-33.8622	-15.8247
0.0314219	-34.5343	31.4219	-33.8581	-15.8044
0.0314262	-34.5326	31.4262	-33.8539	-15.8053
0.031433	-34.531	31.433	-33.8497	-15.8207
0.0314388	-34.5293	31.4388	-33.8456	-15.8108
0.0314393	-34.5276	31.4393	-33.8414	-15.7957
0.0314365	-34.526	31.4365	-33.8372	-15.8156
0.031434	-34.5243	31.434	-33.8331	-15.8246
0.0314363	-34.5227	31.4363	-33.8289	-15.7991
0.0314376	-34.521	31.4376	-33.8247	-15.7915
0.0314384	-34.5193	31.4384	-33.8206	-15.7792
0.0314399	-34.5177	31.4399	-33.8164	-15.7653
0.0314406	-34.516	31.4406	-33.8122	-15.7696
0.0314382	-34.5143	31.4382	-33.8081	-15.7719
0.031433	-34.5127	31.433	-33.8039	-15.7827
0.0314233	-34.511	31.4233	-33.7997	-15.7944
0.0314085	-34.5093	31.4085	-33.7956	-15.8154
0.031393	-34.5077	31.393	-33.7914	-15.7949
0.031381	-34.506	31.381	-33.7872	-15.7922
0.03138	-34.5043	31.38	-33.7831	-15.8016
0.0313841	-34.5027	31.3841	-33.7789	-15.8041
0.0313762	-34.501	31.3762	-33.7747	-15.7923
0.0313638	-34.4993	31.3638	-33.7706	-15.7854
0.0313555	-34.4977	31.3555	-33.7664	-15.7856
0.0313506	-34.496	31.3506	-33.7622	-15.7735
0.0313451	-34.4943	31.3451	-33.7581	-15.7609
0.0313358	-34.4927	31.3358	-33.7539	-15.7353
0.0313256	-34.491	31.3256	-33.7497	-15.7474
0.0313258	-34.4893	31.3258	-33.7456	-15.7771
0.031337	-34.4877	31.337	-33.7414	-15.7977
0.0313455	-34.486	31.3455	-33.7372	-15.7957
0.0313374	-34.4843	31.3374	-33.7331	-15.8281
0.0313197	-34.4827	31.3197	-33.7289	-15.8306
0.0313073	-34.481	31.3073	-33.7247	-15.8047
0.0313068	-34.4793	31.3068	-33.7206	-15.7895
0.0313071	-34.4777	31.3071	-33.7164	-15.7944
0.0312994	-34.476	31.2995	-33.7122	-15.7784
0.0312876	-34.4743	31.2876	-33.7081	-15.7747
0.0312773	-34.4727	31.2773	-33.7039	-15.7576
0.0312688	-34.471	31.2688	-33.6997	-15.7301
0.0312544	-34.4693	31.2544	-33.6956	-15.7327
0.0312326	-34.4677	31.2326	-33.6914	-15.7272
0.0312138	-34.466	31.2138	-33.6872	-15.7068
0.0312076	-34.4643	31.2076	-33.6831	-15.699
0.0312093	-34.4627	31.2093	-33.6789	-15.7209
0.0312123	-34.461	31.2123	-33.6747	-15.71
0.0312135	-34.4593	31.2135	-33.6706	-15.7118
0.0312072	-34.4577	31.2072	-33.6664	-15.719
0.0311993	-34.456	31.1993	-33.6623	-15.7376
0.0312028	-34.4543	31.2028	-33.6581	-15.7339
0.0312163	-34.4527	31.2163	-33.6539	-15.7394
0.0312272	-34.451	31.2272	-33.6497	-15.7285
0.0312333	-34.4493	31.2333	-33.6456	-15.73
0.0312381	-34.4477	31.2381	-33.6414	-15.7132
0.0312385	-34.446	31.2385	-33.6373	-15.6864
0.0312325	-34.4443	31.2325	-33.6331	-15.6858
0.0312233	-34.4427	31.2233	-33.6289	-15.6898
0.0312112	-34.441	31.2112	-33.6248	-15.686
0.0311982	-34.4393	31.1982	-33.6206	-15.7017
0.0311921	-34.4377	31.1921	-33.6164	-15.7176
0.0311915	-34.436	31.1915	-33.6123	-15.7119
0.0311854	-34.4343	31.1854	-33.6081	-15.7078
0.0311688	-34.4327	31.1688	-33.6039	-15.7124
0.0311472	-34.431	31.1472	-33.5998	-15.7138
0.0311328	-34.4293	31.1328	-33.5956	-15.716
0.0311232	-34.4277	31.1232	-33.5914	-15.7203
0.0311179	-34.426	31.1179	-33.5873	-15.7413
0.0311145	-34.4243	31.1145	-33.5831	-15.7318
0.031111	-34.4227	31.111	-33.5789	-15.712
0.0311077	-34.421	31.1077	-33.5748	-15.7068
0.0311004	-34.4193	31.1004	-33.5706	-15.7064
0.0310898	-34.4177	31.0898	-33.5664	-15.6686
0.0310801	-34.416	31.0801	-33.5623	-15.6538
0.031076	-34.4143	31.076	-33.5581	-15.6504
0.0310739	-34.4127	31.0739	-33.5539	-15.6564
0.0310696	-34.411	31.0696	-33.5498	-15.6429
0.0310651	-34.4093	31.0651	-33.5456	-15.6558
0.0310619	-34.4077	31.0619	-33.5414	-15.6767
0.031057	-34.406	31.057	-33.5373	-15.6798
0.0310506	-34.4043	31.0506	-33.5331	-15.6554
0.0310443	-34.4027	31.0443	-33.5289	-15.6356
0.0310385	-34.401	31.0385	-33.5248	-15.635
0.0310369	-34.3993	31.0369	-33.5206	-15.6347
0.0310423	-34.3977	31.0423	-33.5164	-15.6424
0.0310518	-34.396	31.0518	-33.5123	-15.6584
0.0310603	-34.3943	31.0603	-33.5081	-15.6509
0.0310666	-34.3927	31.0666	-33.5039	-15.6343
0.0310697	-34.391	31.0697	-33.4998	-15.6052
0.0310732	-34.3893	31.0732	-33.4956	-15.5885
0.0310776	-34.3877	31.0776	-33.4914	-15.592
0.0310811	-34.386	31.0811	-33.4873	-15.6023
0.0310828	-34.3843	31.0828	-33.4831	-15.594
0.0310812	-34.3827	31.0812	-33.4789	-15.586
0.0310785	-34.381	31.0785	-33.4748	-15.5847
0.0310759	-34.3793	31.0759	-33.4706	-15.5762
0.0310703	-34.3777	31.0703	-33.4664	-15.5881
0.0310644	-34.376	31.0644	-33.4623	-15.613
0.0310565	-34.3743	31.0565	-33.4581	-15.6284
0.0310461	-34.3727	31.0461	-33.4539	-15.6365
0.0310366	-34.371	31.0366	-33.4498	-15.6266
0.0310297	-34.3693	31.0297	-33.4456	-15.6128
0.0310252	-34.3677	31.0252	-33.4414	-15.5931
0.0310211	-34.366	31.0211	-33.4373	-15.5948
0.031019	-34.3643	31.019	-33.4331	-15.583
0.0310219	-34.3627	31.0219	-33.4289	-15.5699
0.0310275	-34.361	31.0275	-33.4248	-15.5542
0.031034	-34.3593	31.034	-33.4206	-15.5517
0.0310398	-34.3577	31.0398	-33.4164	-15.5466
0.0310388	-34.356	31.0388	-33.4123	-15.5521
0.0310324	-34.3543	31.0324	-33.4081	-15.5606
0.0310269	-34.3527	31.0269	-33.4039	-15.5831
0.0310255	-34.351	31.0255	-33.3998	-15.5965
0.0310282	-34.3494	31.0282	-33.3956	-15.5821
0.0310335	-34.3477	31.0335	-33.3914	-15.5755
0.0310381	-34.346	31.0381	-33.3873	-15.5785
0.0310379	-34.3443	31.0379	-33.3831	-15.5668
0.0310337	-34.3427	31.0337	-33.3789	-15.5434
0.0310255	-34.341	31.0255	-33.3748	-15.5587
0.0310137	-34.3394	31.0137	-33.3706	-15.5674
0.0310004	-34.3377	31.0004	-33.3664	-15.5723
0.0309907	-34.336	30.9907	-33.3623	-15.5701
0.0309876	-34.3344	30.9876	-33.3581	-15.5887
0.0309913	-34.3327	30.9913	-33.3539	-15.5802
0.0309956	-34.331	30.9956	-33.3498	-15.5708
0.0309996	-34.3294	30.9996	-33.3456	-15.5585
0.0309999	-34.3277	30.9999	-33.3414	-15.5627
0.0309952	-34.326	30.9952	-33.3373	-15.5599
0.0309887	-34.3244	30.9887	-33.3331	-15.5878
0.0309846	-34.3227	30.9846	-33.3289	-15.5854
0.0309871	-34.321	30.9871	-33.3248	-15.59
0.0309945	-34.3194	30.9945	-33.3206	-15.6055
0.0310004	-34.3177	31.0004	-33.3165	-15.6059
0.0310057	-34.316	31.0057	-33.3123	-15.5832
0.0310138	-34.3144	31.0138	-33.3081	-15.5839
0.0310199	-34.3127	31.0199	-33.304	-15.5733
0.0310226	-34.311	31.0226	-33.2998	-15.5516
0.0310147	-34.3094	31.0147	-33.2956	-15.5392
0.0310033	-34.3077	31.0033	-33.2915	-15.5183
0.0309933	-34.306	30.9933	-33.2873	-15.5094
0.0309895	-34.3044	30.9895	-33.2831	-15.5079
0.0309874	-34.3027	30.9874	-33.279	-15.4982
0.0309779	-34.301	30.9779	-33.2748	-15.5061
0.0309638	-34.2994	30.9638	-33.2706	-15.5132
0.0309529	-34.2977	30.9529	-33.2665	-15.465
0.030946	-34.296	30.946	-33.2623	-15.4161
0.0309427	-34.2944	30.9427	-33.2581	-15.3602
0.0309371	-34.2927	30.9371	-33.254	-15.2971
0.0309307	-34.291	30.9307	-33.2498	-15.2491
0.0309316	-34.2894	30.9316	-33.2456	-15.2416
0.030939	-34.2877	30.939	-33.2415	-15.2307
0.0309435	-34.286	30.9435	-33.2373	-15.2333
0.030944	-34.2844	30.944	-33.2331	-15.226
0.0309465	-34.2827	30.9465	-33.229	-15.2136
0.0309561	-34.281	30.9561	-33.2248	-15.1906
0.0309683	-34.2794	30.9683	-33.2206	-15.1832
0.0309774	-34.2777	30.9774	-33.2165	-15.1747
0.0309828	-34.276	30.9828	-33.2123	-15.194
0.0309826	-34.2744	30.9826	-33.2081	-15.1915
0.0309777	-34.2727	30.9777	-33.204	-15.2141
0.0309722	-34.271	30.9722	-33.1998	-15.2217
0.0309635	-34.2694	30.9635	-33.1956	-15.237
0.0309562	-34.2677	30.9562	-33.1915	-15.225
0.030956	-34.266	30.956	-33.1873	-15.2309
0.0309597	-34.2644	30.9597	-33.1831	-15.2226
0.030959	-34.2627	30.959	-33.179	-15.2049
0.0309539	-34.261	30.9539	-33.1748	-15.1769
0.0309526	-34.2594	30.9526	-33.1706	-15.1566
0.0309557	-34.2577	30.9557	-33.1665	-15.1321
0.0309605	-34.256	30.9605	-33.1623	-15.131
0.030969	-34.2544	30.969	-33.1581	-15.1371
0.0309791	-34.2527	30.9791	-33.154	-15.144
0.0309836	-34.251	30.9836	-33.1498	-15.1486
0.030984	-34.2494	30.984	-33.1456	-15.1442
0.0309831	-34.2477	30.9831	-33.1415	-15.135
0.0309775	-34.246	30.9775	-33.1373	-15.1337
0.0309714	-34.2444	30.9714	-33.1331	-15.1449
0.030971	-34.2427	30.971	-33.129	-15.1275
0.0309742	-34.241	30.9742	-33.1248	-15.1342
0.0309743	-34.2394	30.9743	-33.1206	-15.142
0.0309683	-34.2377	30.9683	-33.1165	-15.1381
0.0309628	-34.236	30.9628	-33.1123	-15.131
0.0309582	-34.2344	30.9582	-33.1081	-15.1569
0.0309529	-34.2327	30.9529	-33.104	-15.1745
0.0309518	-34.231	30.9518	-33.0998	-15.1737
0.030955	-34.2294	30.955	-33.0956	-15.1833
0.0309564	-34.2277	30.9564	-33.0915	-15.1851
0.030957	-34.226	30.957	-33.0873	-15.1662
0.030956	-34.2244	30.956	-33.0831	-15.1658
0.0309493	-34.2227	30.9493	-33.079	-15.1607
0.0309419	-34.221	30.9419	-33.0748	-15.1683
0.0309394	-34.2194	30.9394	-33.0706	-15.1693
0.0309396	-34.2177	30.9396	-33.0665	-15.1764
0.0309374	-34.216	30.9374	-33.0623	-15.165
0.0309317	-34.2144	30.9317	-33.0581	-15.147
0.030929	-34.2127	30.929	-33.054	-15.1244
0.0309293	-34.211	30.9293	-33.0498	-15.1128
0.0309308	-34.2094	30.9308	-33.0456	-15.1065
0.030936	-34.2077	30.936	-33.0415	-15.1029
0.0309423	-34.206	30.9423	-33.0373	-15.1021
0.0309407	-34.2044	30.9407	-33.0331	-15.0903
0.030937	-34.2027	30.937	-33.029	-15.0933
0.0309382	-34.201	30.9382	-33.0248	-15.092
0.0309386	-34.1994	30.9386	-33.0206	-15.0793
0.0309382	-34.1977	30.9382	-33.0165	-15.0689
0.0309399	-34.196	30.9399	-33.0123	-15.063
0.0309436	-34.1944	30.9436	-33.0081	-15.0608
0.0309498	-34.1927	30.9498	-33.004	-15.0634
0.0309547	-34.191	30.9547	-32.9998	-15.0703
0.0309551	-34.1894	30.9551	-32.9956	-15.0875
0.030952	-34.1877	30.952	-32.9915	-15.0862
0.0309465	-34.186	30.9465	-32.9873	-15.0914
0.0309442	-34.1844	30.9442	-32.9832	-15.0882
0.0309478	-34.1827	30.9478	-32.979	-15.076
0.0309534	-34.181	30.9534	-32.9748	-15.074
0.0309555	-34.1794	30.9555	-32.9706	-15.0769
0.0309521	-34.1777	30.9521	-32.9665	-15.0809
0.0309444	-34.176	30.9444	-32.9623	-15.0914
0.0309388	-34.1744	30.9388	-32.9582	-15.1131
0.0309365	-34.1727	30.9365	-32.954	-15.1223
0.0309333	-34.1711	30.9333	-32.9498	-15.1348
0.03093	-34.1694	30.93	-32.9457	-15.1196
0.0309301	-34.1677	30.9301	-32.9415	-15.0929
0.0309337	-34.166	30.9337	-32.9373	-15.0688
0.0309415	-34.1644	30.9415	-32.9332	-15.0587
0.0309494	-34.1627	30.9494	-32.929	-15.0506
0.0309531	-34.1611	30.9531	-32.9248	-15.0473
0.030955	-34.1594	30.955	-32.9207	-15.0558
0.03096	-34.1577	30.96	-32.9165	-15.0692
0.0309697	-34.1561	30.9697	-32.9123	-15.0729
0.0309768	-34.1544	30.9768	-32.9082	-15.0923
0.0309737	-34.1527	30.9737	-32.904	-15.0917
0.0309674	-34.1511	30.9674	-32.8998	-15.0906
0.0309619	-34.1494	30.9619	-32.8957	-15.0786
0.0309567	-34.1477	30.9567	-32.8915	-15.0741
0.0309499	-34.1461	30.9499	-32.8873	-15.0613
0.0309409	-34.1444	30.9409	-32.8832	-15.0644
0.0309303	-34.1427	30.9303	-32.879	-15.0621
0.0309228	-34.1411	30.9228	-32.8748	-15.083
0.0309184	-34.1394	30.9184	-32.8707	-15.0907
0.0309136	-34.1377	30.9136	-32.8665	-15.0978
0.0309079	-34.1361	30.9079	-32.8623	-15.0803
0.030904	-34.1344	30.904	-32.8582	-15.0854
0.030904	-34.1327	30.904	-32.854	-15.0533
0.0309065	-34.1311	30.9065	-32.8498	-15.0394
0.0309086	-34.1294	30.9086	-32.8457	-15.0208
0.0309107	-34.1277	30.9107	-32.8415	-15.0214
0.0309144	-34.1261	30.9144	-32.8373	-15.0227
0.0309193	-34.1244	30.9193	-32.8332	-15.0568
0.0309248	-34.1227	30.9248	-32.829	-15.0588
0.030931	-34.1211	30.931	-32.8248	-15.0459
0.0309379	-34.1194	30.9379	-32.8207	-15.0448
0.030944	-34.1177	30.944	-32.8165	-15.0432
0.030947	-34.1161	30.947	-32.8123	-15.0257
0.0309463	-34.1144	30.9463	-32.8082	-15.0153
0.0309432	-34.1127	30.9432	-32.804	-15.0326
0.0309362	-34.1111	30.9362	-32.7998	-15.0114
0.0309269	-34.1094	30.9269	-32.7957	-14.989
0.0309261	-34.1077	30.9261	-32.7915	-14.9791
0.0309307	-34.1061	30.9307	-32.7873	-14.9862
0.0309324	-34.1044	30.9324	-32.7832	-14.9823
0.0309281	-34.1027	30.9281	-32.779	-15.0098
0.0309221	-34.1011	30.9221	-32.7748	-15.0239
0.030919	-34.0994	30.919	-32.7707	-15.0317
0.0309168	-34.0977	30.9168	-32.7665	-15.0299
0.0309131	-34.0961	30.9131	-32.7623	-15.0373
0.0309126	-34.0944	30.9126	-32.7582	-15.0369
0.0309164	-34.0927	30.9164	-32.754	-15.0375
0.030927	-34.0911	30.927	-32.7498	-15.0405
0.0309413	-34.0894	30.9413	-32.7457	-15.0335
0.0309482	-34.0877	30.9482	-32.7415	-15.0198
0.0309432	-34.0861	30.9432	-32.7373	-15.0373
0.0309373	-34.0844	30.9373	-32.7332	-15.0387
0.0309408	-34.0827	30.9408	-32.729	-15.0162
0.0309476	-34.0811	30.9476	-32.7248	-14.9992
0.0309501	-34.0794	30.9501	-32.7207	-14.9731
0.0309504	-34.0777	30.9504	-32.7165	-14.9427
0.0309554	-34.0761	30.9554	-32.7123	-14.9165
0.0309648	-34.0744	30.9648	-32.7082	-14.9238
0.0309687	-34.0727	30.9687	-32.704	-14.937
0.0309624	-34.0711	30.9624	-32.6998	-14.9586
0.0309571	-34.0694	30.9571	-32.6957	-14.9645
0.0309622	-34.0677	30.9622	-32.6915	-14.9845
0.0309712	-34.0661	30.9712	-32.6873	-14.9722
0.0309734	-34.0644	30.9734	-32.6832	-14.9657
0.0309687	-34.0627	30.9687	-32.679	-14.9831
0.0309651	-34.0611	30.9651	-32.6748	-14.9679
0.0309663	-34.0594	30.9663	-32.6707	-14.9418
0.0309715	-34.0577	30.9715	-32.6665	-14.9352
0.0309748	-34.0561	30.9748	-32.6624	-14.9311
0.0309731	-34.0544	30.9731	-32.6582	-14.9024
0.0309697	-34.0527	30.9697	-32.654	-14.9195
0.0309707	-34.0511	30.9707	-32.6498	-14.9367
0.0309693	-34.0494	30.9693	-32.6457	-14.9575
0.0309578	-34.0477	30.9578	-32.6415	-14.9751
0.0309496	-34.0461	30.9496	-32.6374	-14.9852
0.030953	-34.0444	30.953	-32.6332	-14.9955
0.0309593	-34.0427	30.9593	-32.629	-15.0087
0.0309607	-34.0411	30.9607	-32.6249	-14.9989
0.0309593	-34.0394	30.9593	-32.6207	-15.0019
0.0309576	-34.0377	30.9576	-32.6165	-14.9909
0.030954	-34.0361	30.954	-32.6124	-14.9827
0.0309513	-34.0344	30.9513	-32.6082	-14.9691
0.0309556	-34.0327	30.9556	-32.604	-14.9674
0.0309629	-34.0311	30.9629	-32.5999	-14.9531
0.0309691	-34.0294	30.9691	-32.5957	-14.9641
0.0309765	-34.0277	30.9765	-32.5915	-14.9536
0.0309798	-34.0261	30.9798	-32.5874	-14.9468
0.0309737	-34.0244	30.9737	-32.5832	-14.9633
0.0309684	-34.0227	30.9684	-32.579	-14.9526
0.0309728	-34.0211	30.9728	-32.5749	-14.9413
0.0309802	-34.0194	30.9802	-32.5707	-14.9439
0.0309833	-34.0177	30.9833	-32.5665	-14.9495
0.0309837	-34.0161	30.9837	-32.5624	-14.919
0.0309854	-34.0144	30.9854	-32.5582	-14.939
0.0309846	-34.0127	30.9846	-32.554	-14.9348
0.0309801	-34.0111	30.9801	-32.5499	-14.9187
0.0309767	-34.0094	30.9767	-32.5457	-14.8952
0.0309764	-34.0077	30.9764	-32.5415	-14.9046
0.0309818	-34.0061	30.9818	-32.5374	-14.894
0.0309915	-34.0044	30.9915	-32.5332	-14.903
0.0310032	-34.0027	31.0032	-32.529	-14.923
0.0310098	-34.0011	31.0098	-32.5249	-14.9524
0.0310096	-33.9994	31.0096	-32.5207	-14.9608
0.0310082	-33.9977	31.0082	-32.5165	-14.9462
0.0310078	-33.9961	31.0078	-32.5124	-14.9467
0.0310057	-33.9944	31.0057	-32.5082	-14.9424
0.0310013	-33.9928	31.0013	-32.504	-14.929
0.0310003	-33.9911	31.0003	-32.4999	-14.9326
0.0310041	-33.9894	31.0041	-32.4957	-14.9587
0.0310075	-33.9878	31.0075	-32.4915	-14.9368
0.0310062	-33.9861	31.0062	-32.4874	-14.9329
0.0310013	-33.9844	31.0013	-32.4832	-14.9286
0.0309921	-33.9828	30.9921	-32.479	-14.9213
0.0309791	-33.9811	30.9791	-32.4749	-14.9029
0.0309664	-33.9794	30.9664	-32.4707	-14.9061
0.0309606	-33.9778	30.9606	-32.4665	-14.8935
0.0309595	-33.9761	30.9595	-32.4624	-14.8936
0.0309602	-33.9744	30.9602	-32.4582	-14.8922
0.0309621	-33.9728	30.9621	-32.454	-14.8853
0.0309636	-33.9711	30.9636	-32.4499	-14.8865
0.0309626	-33.9694	30.9626	-32.4457	-14.9042
0.0309576	-33.9678	30.9576	-32.4415	-14.8908
0.0309524	-33.9661	30.9524	-32.4374	-14.8798
0.0309481	-33.9644	30.9481	-32.4332	-14.8642
0.0309458	-33.9628	30.9458	-32.429	-14.8755
0.0309457	-33.9611	30.9457	-32.4249	-14.877
0.0309492	-33.9594	30.9492	-32.4207	-14.9003
0.0309533	-33.9578	30.9533	-32.4165	-14.901
0.0309541	-33.9561	30.9541	-32.4124	-14.9289
0.0309504	-33.9544	30.9504	-32.4082	-14.9374
0.0309453	-33.9528	30.9453	-32.404	-14.935
0.0309407	-33.9511	30.9407	-32.3999	-14.9534
0.0309357	-33.9494	30.9357	-32.3957	-15.0013
0.0309388	-33.9478	30.9388	-32.3915	-15.0155
0.0309491	-33.9461	30.9491	-32.3874	-15.0379
0.0309575	-33.9444	30.9575	-32.3832	-15.0708
0.0309626	-33.9428	30.9626	-32.379	-15.0925
0.0309649	-33.9411	30.9649	-32.3749	-15.0982
0.0309612	-33.9394	30.9612	-32.3707	-15.1055
0.0309539	-33.9378	30.9539	-32.3665	-15.0891
0.0309533	-33.9361	30.9533	-32.3624	-15.0845
0.03096	-33.9344	30.96	-32.3582	-15.0685
0.0309669	-33.9328	30.9669	-32.354	-15.0662
0.0309718	-33.9311	30.9718	-32.3499	-15.0741
0.0309751	-33.9294	30.9751	-32.3457	-15.0821
0.0309738	-33.9278	30.9738	-32.3415	-15.08
0.0309659	-33.9261	30.9659	-32.3374	-15.0777
0.030953	-33.9244	30.953	-32.3332	-15.065
0.0309417	-33.9228	30.9417	-32.329	-15.0925
0.0309373	-33.9211	30.9373	-32.3249	-15.1277
0.030942	-33.9194	30.942	-32.3207	-15.1335
0.0309509	-33.9178	30.9509	-32.3165	-15.1325
0.0309563	-33.9161	30.9563	-32.3124	-15.1335
0.0309561	-33.9144	30.9561	-32.3082	-15.0745
0.0309484	-33.9128	30.9484	-32.304	-14.9743
0.0309386	-33.9111	30.9386	-32.2999	-14.85
0.0309318	-33.9094	30.9318	-32.2957	-14.7194
0.0309284	-33.9078	30.9284	-32.2916	-14.5867
0.0309265	-33.9061	30.9265	-32.2874	-14.4815
0.0309273	-33.9044	30.9273	-32.2832	-14.4151
0.0309314	-33.9028	30.9314	-32.2791	-14.3922
0.0309359	-33.9011	30.9359	-32.2749	-14.4309
0.0309344	-33.8994	30.9344	-32.2707	-14.4681
0.0309289	-33.8978	30.9289	-32.2666	-14.5361
0.0309233	-33.8961	30.9233	-32.2624	-14.6099
0.0309184	-33.8944	30.9184	-32.2582	-14.6943
0.0309185	-33.8928	30.9185	-32.2541	-14.7232
0.030924	-33.8911	30.924	-32.2499	-14.7411
0.0309296	-33.8894	30.9296	-32.2457	-14.7185
0.0309324	-33.8878	30.9324	-32.2416	-14.6876
0.0309329	-33.8861	30.9329	-32.2374	-14.6419
0.030932	-33.8844	30.932	-32.2332	-14.6096
0.0309302	-33.8828	30.9302	-32.2291	-14.5978
0.0309267	-33.8811	30.9267	-32.2249	-14.595
0.0309224	-33.8794	30.9224	-32.2207	-13.0176
0.0309238	-33.8778	30.9238	-32.2166	-10.8577
0.0309304	-33.8761	30.9304	-32.2124	-7.14633
0.0309386	-33.8744	30.9386	-32.2082	-5.19209
0.0309471	-33.8728	30.9471	-32.2041	-5.26297
0.0309546	-33.8711	30.9546	-32.1999	-5.34571
0.0309602	-33.8694	30.9602	-32.1957	-5.48885
0.0309653	-33.8678	30.9653	-32.1916	-5.61995
0.0309687	-33.8661	30.9687	-32.1874	-5.64769
0.0309719	-33.8644	30.9719	-32.1832	-5.66859
0.030976	-33.8628	30.976	-32.1791	-5.75426
0.0309813	-33.8611	30.9813	-32.1749	-5.84863
0.0309882	-33.8594	30.9882	-32.1707	-5.97431
0.0309934	-33.8578	30.9934	-32.1666	-6.17549
0.0309937	-33.8561	30.9937	-32.1624	-6.38202
0.0309864	-33.8544	30.9864	-32.1582	-6.50905
0.0309737	-33.8528	30.9737	-32.1541	-6.60299
0.0309649	-33.8511	30.9649	-32.1499	-6.68312
0.0309636	-33.8494	30.9636	-32.1457	-6.74144
0.0309632	-33.8478	30.9632	-32.1416	-6.80271
0.0309586	-33.8461	30.9586	-32.1374	-6.8754
0.0309534	-33.8444	30.9534	-32.1332	-6.94477
0.0309494	-33.8428	30.9494	-32.1291	-7.01947
0.0309456	-33.8411	30.9456	-32.1249	-7.10036
0.0309395	-33.8394	30.9395	-32.1207	-7.18779
0.0309296	-33.8378	30.9296	-32.1166	-7.27791
0.0309195	-33.8361	30.9195	-32.1124	-7.36071
0.0309159	-33.8344	30.9159	-32.1082	-7.43856
0.0309181	-33.8328	30.9181	-32.1041	-7.50267
0.0309219	-33.8311	30.9219	-32.0999	-7.53983
0.0309189	-33.8294	30.9189	-32.0957	-7.57112
0.0309165	-33.8278	30.9165	-32.0916	-7.6132
0.0309232	-33.8261	30.9232	-32.0874	-7.60499
0.0309336	-33.8244	30.9336	-32.0832	-7.61085
0.0309412	-33.8228	30.9412	-32.0791	-7.59878
0.0309461	-33.8211	30.9461	-32.0749	-7.59121
0.0309496	-33.8195	30.9496	-32.0707	-7.61538
0.0309547	-33.8178	30.9547	-32.0666	-7.65429
0.0309653	-33.8161	30.9653	-32.0624	-7.66668
0.030977	-33.8144	30.977	-32.0582	-7.69921
0.0309854	-33.8128	30.9854	-32.0541	-7.76894
0.0309897	-33.8111	30.9897	-32.0499	-7.80084
0.0309916	-33.8095	30.9916	-32.0457	-7.82323
0.0309927	-33.8078	30.9927	-32.0416	-7.87726
0.0309889	-33.8061	30.9889	-32.0374	-7.90745
0.0309841	-33.8045	30.9841	-32.0332	-7.91523
0.0309847	-33.8028	30.9847	-32.0291	-7.95102
0.0309838	-33.8011	30.9838	-32.0249	-7.98374
0.030977	-33.7995	30.977	-32.0207	-7.97262
0.03097	-33.7978	30.97	-32.0166	-8.00399
0.0309664	-33.7961	30.9664	-32.0124	-8.01896
0.0309603	-33.7945	30.9603	-32.0082	-8.00493
0.0309535	-33.7928	30.9535	-32.0041	-8.02467
0.0309516	-33.7911	30.9516	-31.9999	-8.0655
0.0309531	-33.7895	30.9531	-31.9957	-8.0799
0.030956	-33.7878	30.956	-31.9916	-8.09009
0.030959	-33.7861	30.959	-31.9874	-8.1342
0.0309605	-33.7845	30.9605	-31.9832	-8.15922
0.0309595	-33.7828	30.9595	-31.9791	-8.16229
0.0309568	-33.7811	30.9568	-31.9749	-8.15971
0.0309625	-33.7795	30.9625	-31.9707	-8.1762
0.0309736	-33.7778	30.9736	-31.9666	-8.1743
0.0309829	-33.7761	30.9829	-31.9624	-8.17609
0.0309897	-33.7745	30.9897	-31.9582	-8.19867
0.0309891	-33.7728	30.9891	-31.9541	-8.21754
0.030984	-33.7711	30.984	-31.9499	-8.20351
0.0309797	-33.7695	30.9797	-31.9458	-8.13731
0.0309762	-33.7678	30.9762	-31.9416	-8.0397
0.0309713	-33.7661	30.9713	-31.9374	-7.91464
0.0309651	-33.7645	30.9651	-31.9333	-7.76486
0.0309586	-33.7628	30.9586	-31.9291	-7.59951
0.0309521	-33.7611	30.9521	-31.9249	-7.48679
0.0309466	-33.7595	30.9466	-31.9208	-7.37929
0.0309456	-33.7578	30.9456	-31.9166	-7.30461
0.0309465	-33.7561	30.9465	-31.9124	-7.26802
0.0309465	-33.7545	30.9465	-31.9083	-7.25794
0.0309487	-33.7528	30.9487	-31.9041	-7.25084
0.0309553	-33.7511	30.9553	-31.8999	-7.27066
0.0309629	-33.7495	30.9629	-31.8958	-7.28582
0.0309674	-33.7478	30.9674	-31.8916	-7.30816
0.0309704	-33.7461	30.9704	-31.8874	-7.35605
0.0309752	-33.7445	30.9752	-31.8833	-7.38652
0.0309821	-33.7428	30.9821	-31.8791	-7.40295
0.0309909	-33.7411	30.9909	-31.8749	-7.41725
0.0310001	-33.7395	31.0001	-31.8708	-7.4389
0.0310016	-33.7378	31.0016	-31.8666	-7.42953
0.0309951	-33.7361	30.9951	-31.8624	-7.41172
0.0309957	-33.7345	30.9957	-31.8583	-7.38809
0.0310041	-33.7328	31.0041	-31.8541	-7.37929
0.031009	-33.7311	31.009	-31.8499	-7.35165
0.031006	-33.7295	31.006	-31.8458	-7.35185
0.0310006	-33.7278	31.0006	-31.8416	-7.37002
0.0309962	-33.7261	30.9962	-31.8374	-7.41643
0.0309921	-33.7245	30.9921	-31.8333	-7.45839
0.0309912	-33.7228	30.9912	-31.8291	-7.51233
0.0309912	-33.7211	30.9912	-31.8249	-7.56831
0.0309879	-33.7195	30.9879	-31.8208	-7.63196
0.0309825	-33.7178	30.9825	-31.8166	-7.69544
0.0309793	-33.7161	30.9793	-31.8124	-7.75601
0.030982	-33.7145	30.982	-31.8083	-7.78727
0.030981	-33.7128	30.981	-31.8041	-7.80751
0.0309698	-33.7111	30.9698	-31.7999	-7.82789
0.0309625	-33.7095	30.9625	-31.7958	-7.83945
0.0309627	-33.7078	30.9627	-31.7916	-7.82696
0.0309657	-33.7061	30.9657	-31.7874	-7.8452
0.030969	-33.7045	30.969	-31.7833	-7.85962
0.0309683	-33.7028	30.9683	-31.7791	-7.87947
0.0309622	-33.7011	30.9622	-31.7749	-7.92051
0.0309531	-33.6995	30.9531	-31.7708	-7.97129
0.0309496	-33.6978	30.9496	-31.7666	-7.99871
0.0309519	-33.6961	30.9519	-31.7624	-8.01349
0.030952	-33.6945	30.952	-31.7583	-8.00235
0.0309466	-33.6928	30.9466	-31.7541	-7.97009
0.0309414	-33.6911	30.9414	-31.7499	-7.95317
0.0309427	-33.6895	30.9427	-31.7458	-7.95716
0.0309491	-33.6878	30.9491	-31.7416	-7.9529
0.0309532	-33.6861	30.9532	-31.7374	-7.96011
0.0309527	-33.6845	30.9527	-31.7333	-7.979
0.0309515	-33.6828	30.9515	-31.7291	-7.98924
0.0309544	-33.6811	30.9544	-31.7249	-7.98442
0.0309653	-33.6795	30.9653	-31.7208	-8.00348
0.0309804	-33.6778	30.9804	-31.7166	-8.02007
0.0309914	-33.6761	30.9914	-31.7124	-8.01932
0.0309979	-33.6745	30.9979	-31.7083	-8.01517
0.031004	-33.6728	31.004	-31.7041	-8.02134
0.0310101	-33.6711	31.0101	-31.6999	-8.01646
0.0310155	-33.6695	31.0155	-31.6958	-8.02908
0.0310197	-33.6678	31.0197	-31.6916	-8.04957
0.031022	-33.6661	31.022	-31.6874	-8.09678
0.0310263	-33.6645	31.0263	-31.6833	-8.11388
0.0310353	-33.6628	31.0353	-31.6791	-8.15178
0.031045	-33.6611	31.045	-31.6749	-8.1454
0.0310472	-33.6595	31.0472	-31.6708	-8.1261
0.0310437	-33.6578	31.0437	-31.6666	-8.10788
0.0310427	-33.6561	31.0427	-31.6624	-8.10458
0.0310456	-33.6545	31.0456	-31.6583	-8.0807
0.0310447	-33.6528	31.0447	-31.6541	-8.10129
0.0310393	-33.6512	31.0393	-31.6499	-8.14018
0.0310339	-33.6495	31.0339	-31.6458	-8.16609
0.0310293	-33.6478	31.0293	-31.6416	-8.17708
0.0310252	-33.6461	31.0252	-31.6374	-8.18509
0.0310201	-33.6445	31.0201	-31.6333	-8.17755
0.0310134	-33.6428	31.0134	-31.6291	-8.17431
0.0310114	-33.6412	31.0114	-31.6249	-8.17158
0.0310149	-33.6395	31.0149	-31.6208	-8.18905
0.0310167	-33.6378	31.0167	-31.6166	-8.21028
0.0310134	-33.6362	31.0134	-31.6125	-8.22921
0.0310085	-33.6345	31.0085	-31.6083	-8.23084
0.0310086	-33.6328	31.0086	-31.6041	-8.21807
0.0310137	-33.6312	31.0137	-31.6	-8.19824
0.0310175	-33.6295	31.0175	-31.5958	-8.18935
0.031019	-33.6278	31.019	-31.5916	-8.18447
0.0310206	-33.6262	31.0206	-31.5875	-8.18508
0.0310223	-33.6245	31.0223	-31.5833	-8.19089
0.0310238	-33.6228	31.0238	-31.5791	-8.20295
0.0310226	-33.6212	31.0226	-31.575	-8.19505
0.0310179	-33.6195	31.0179	-31.5708	-8.19969
0.0310184	-33.6178	31.0184	-31.5666	-8.22402
0.031026	-33.6162	31.026	-31.5625	-8.24461
0.0310315	-33.6145	31.0315	-31.5583	-8.25826
0.0310315	-33.6128	31.0315	-31.5541	-8.2802
0.031029	-33.6112	31.029	-31.55	-8.29163
0.0310261	-33.6095	31.0261	-31.5458	-8.28152
0.0310244	-33.6078	31.0244	-31.5416	-8.27542
0.0310222	-33.6062	31.0222	-31.5375	-8.26937
0.0310184	-33.6045	31.0184	-31.5333	-8.27307
0.0310126	-33.6028	31.0126	-31.5291	-8.26692
0.0310046	-33.6012	31.0046	-31.525	-8.2657
0.0309982	-33.5995	30.9982	-31.5208	-8.26191
0.0309947	-33.5978	30.9947	-31.5166	-8.25463
0.0309889	-33.5962	30.9889	-31.5125	-8.24724
0.0309755	-33.5945	30.9755	-31.5083	-8.2657
0.0309619	-33.5928	30.9619	-31.5041	-8.26527
0.0309558	-33.5912	30.9558	-31.5	-8.26987
0.0309553	-33.5895	30.9553	-31.4958	-8.26009
0.0309572	-33.5878	30.9572	-31.4916	-8.25852
0.0309611	-33.5862	30.9611	-31.4875	-8.25092
0.0309667	-33.5845	30.9667	-31.4833	-8.25849
0.0309749	-33.5828	30.9749	-31.4791	-8.2626
0.0309865	-33.5812	30.9865	-31.475	-8.27754
0.030994	-33.5795	30.994	-31.4708	-8.29308
0.0309898	-33.5778	30.9898	-31.4666	-8.28353
0.0309824	-33.5762	30.9824	-31.4625	-8.25546
0.0309851	-33.5745	30.9851	-31.4583	-8.23132
0.0309966	-33.5728	30.9966	-31.4541	-8.22066
0.0310099	-33.5712	31.0099	-31.45	-8.20375
0.0310189	-33.5695	31.0189	-31.4458	-8.20387
0.0310257	-33.5678	31.0257	-31.4416	-8.22881
0.0310317	-33.5662	31.0317	-31.4375	-8.23533
0.0310372	-33.5645	31.0372	-31.4333	-8.22899
0.0310419	-33.5628	31.0419	-31.4291	-8.24128
0.0310452	-33.5612	31.0452	-31.425	-8.25549
0.0310451	-33.5595	31.0451	-31.4208	-8.23996
0.0310486	-33.5578	31.0486	-31.4166	-8.23499
0.0310586	-33.5562	31.0586	-31.4125	-8.2546
0.0310658	-33.5545	31.0658	-31.4083	-8.25032
0.0310671	-33.5528	31.0671	-31.4041	-8.23051
0.0310639	-33.5512	31.0639	-31.4	-8.22745
0.0310574	-33.5495	31.0574	-31.3958	-8.22391
0.0310496	-33.5478	31.0496	-31.3916	-8.19173
0.0310411	-33.5462	31.0411	-31.3875	-8.19623
0.0310354	-33.5445	31.0354	-31.3833	-8.19139
0.0310329	-33.5428	31.0329	-31.3791	-8.18198
0.0310315	-33.5412	31.0315	-31.375	-8.1865
0.0310332	-33.5395	31.0332	-31.3708	-8.20522
0.031039	-33.5378	31.039	-31.3666	-8.1952
0.031046	-33.5362	31.046	-31.3625	-8.19059
0.0310503	-33.5345	31.0503	-31.3583	-8.18312
0.0310509	-33.5328	31.0509	-31.3541	-8.17163
0.0310519	-33.5312	31.0519	-31.35	-8.16704
0.031054	-33.5295	31.054	-31.3458	-8.14374
0.0310547	-33.5278	31.0547	-31.3416	-8.12603
0.031055	-33.5262	31.055	-31.3375	-8.12108
0.0310586	-33.5245	31.0586	-31.3333	-8.13359
0.0310614	-33.5228	31.0614	-31.3291	-8.12595
0.0310624	-33.5212	31.0624	-31.325	-8.13594
0.0310627	-33.5195	31.0627	-31.3208	-8.15332
0.0310627	-33.5178	31.0627	-31.3166	-8.16693
0.0310642	-33.5162	31.0642	-31.3125	-8.15051
0.0310664	-33.5145	31.0664	-31.3083	-8.13709
0.0310628	-33.5128	31.0628	-31.3041	-8.11897
0.0310576	-33.5112	31.0576	-31.3	-8.10615
0.0310544	-33.5095	31.0544	-31.2958	-8.09132
0.0310549	-33.5078	31.0549	-31.2916	-8.06556
0.0310575	-33.5062	31.0575	-31.2875	-8.06006
0.0310596	-33.5045	31.0596	-31.2833	-8.05185
0.0310584	-33.5028	31.0584	-31.2792	-8.03284
0.031055	-33.5012	31.055	-31.275	-8.03206
0.0310517	-33.4995	31.0517	-31.2708	-8.04179
0.0310474	-33.4978	31.0474	-31.2667	-8.03493
0.0310399	-33.4962	31.0399	-31.2625	-8.0472
0.03103	-33.4945	31.03	-31.2583	-8.07294
0.0310249	-33.4928	31.0249	-31.2542	-8.07364
0.0310287	-33.4912	31.0287	-31.25	-8.07135
0.0310319	-33.4895	31.0319	-31.2458	-8.06366
0.0310289	-33.4878	31.0289	-31.2417	-8.0487
0.0310256	-33.4862	31.0256	-31.2375	-8.01977
0.0310268	-33.4845	31.0268	-31.2333	-8.00912
0.0310295	-33.4828	31.0295	-31.2292	-8.01643
0.0310295	-33.4812	31.0295	-31.225	-8.01931
0.0310273	-33.4795	31.0273	-31.2208	-8.00706
0.0310269	-33.4778	31.0269	-31.2167	-7.99083
0.0310312	-33.4762	31.0312	-31.2125	-7.98758
0.0310377	-33.4745	31.0377	-31.2083	-7.9619
0.0310418	-33.4728	31.0418	-31.2042	-7.94629
0.0310427	-33.4712	31.0427	-31.2	-7.93822
0.0310463	-33.4695	31.0463	-31.1958	-7.9384
0.0310564	-33.4678	31.0564	-31.1917	-7.92696
0.0310674	-33.4662	31.0674	-31.1875	-7.91561
0.0310716	-33.4645	31.0716	-31.1833	-7.90036
0.0310693	-33.4628	31.0693	-31.1792	-7.87987
0.0310641	-33.4612	31.0641	-31.175	-7.85988
0.0310602	-33.4595	31.0602	-31.1708	-7.85525
0.0310616	-33.4579	31.0616	-31.1667	-7.86249
0.0310627	-33.4562	31.0627	-31.1625	-7.88467
0.0310647	-33.4545	31.0647	-31.1583	-7.91099
0.0310685	-33.4528	31.0685	-31.1542	-7.92228
0.0310714	-33.4512	31.0714	-31.15	-7.90412
0.0310711	-33.4495	31.0711	-31.1458	-7.88403
0.0310679	-33.4479	31.0679	-31.1417	-7.87138
0.0310631	-33.4462	31.0631	-31.1375	-7.85557
0.0310592	-33.4445	31.0592	-31.1333	-7.84405
0.0310576	-33.4429	31.0576	-31.1292	-7.8399
0.0310611	-33.4412	31.0611	-31.125	-7.8325
0.0310645	-33.4395	31.0645	-31.1208	-7.80085
0.0310582	-33.4379	31.0582	-31.1167	-7.76952
0.0310459	-33.4362	31.0459	-31.1125	-7.76172
0.0310355	-33.4345	31.0355	-31.1083	-7.73904
0.0310255	-33.4329	31.0255	-31.1042	-7.73778
0.0310155	-33.4312	31.0155	-31.1	-7.7253
0.0310092	-33.4295	31.0092	-31.0958	-7.73372
0.031007	-33.4279	31.007	-31.0917	-7.72329
0.031008	-33.4262	31.008	-31.0875	-7.72685
0.0310116	-33.4245	31.0116	-31.0833	-7.7141
0.0310166	-33.4229	31.0166	-31.0792	-7.70947
0.0310213	-33.4212	31.0213	-31.075	-7.6911
0.0310238	-33.4195	31.0238	-31.0708	-7.68292
0.0310329	-33.4179	31.0329	-31.0667	-7.68142
0.0310473	-33.4162	31.0473	-31.0625	-7.68166
0.0310583	-33.4145	31.0583	-31.0583	-7.6864
0.0310652	-33.4129	31.0652	-31.0542	-7.67956
0.0310696	-33.4112	31.0696	-31.05	-7.66072
0.0310723	-33.4095	31.0723	-31.0458	-7.64009
0.0310742	-33.4079	31.0742	-31.0417	-7.61542
0.0310729	-33.4062	31.0729	-31.0375	-7.60342
0.0310727	-33.4045	31.0727	-31.0333	-7.59261
0.0310742	-33.4029	31.0742	-31.0292	-7.57665
0.0310741	-33.4012	31.0741	-31.025	-7.5613
0.0310722	-33.3995	31.0722	-31.0208	-7.56327
0.0310706	-33.3979	31.0706	-31.0167	-7.53177
0.0310722	-33.3962	31.0722	-31.0125	-7.50537
0.0310761	-33.3945	31.0761	-31.0083	-7.51335
0.0310793	-33.3929	31.0793	-31.0042	-7.51126
0.0310824	-33.3912	31.0824	-31	-7.48349
0.0310858	-33.3895	31.0858	-30.9958	-7.47943
0.0310879	-33.3879	31.0879	-30.9917	-7.47327
0.0310892	-33.3862	31.0892	-30.9875	-7.46107
0.031093	-33.3845	31.093	-30.9833	-7.46945
0.0310954	-33.3829	31.0954	-30.9792	-7.46262
0.0310946	-33.3812	31.0946	-30.975	-7.46018
0.0310954	-33.3795	31.0954	-30.9708	-7.46554
0.0310992	-33.3779	31.0992	-30.9667	-7.44993
0.0311055	-33.3762	31.1055	-30.9625	-7.43307
0.0311115	-33.3745	31.1115	-30.9583	-7.43066
0.0311155	-33.3729	31.1155	-30.9542	-7.41801
0.0311198	-33.3712	31.1198	-30.95	-7.42061
0.031123	-33.3695	31.123	-30.9459	-7.4064
0.0311252	-33.3679	31.1252	-30.9417	-7.37015
0.0311283	-33.3662	31.1283	-30.9375	-7.36273
0.0311318	-33.3645	31.1318	-30.9334	-7.35112
0.0311337	-33.3629	31.1337	-30.9292	-7.3273
0.031135	-33.3612	31.135	-30.925	-7.31768
0.0311376	-33.3595	31.1376	-30.9209	-7.30489
0.0311398	-33.3579	31.1398	-30.9167	-7.27706
0.0311377	-33.3562	31.1377	-30.9125	-7.27307
0.031132	-33.3545	31.132	-30.9084	-7.2596
0.0311257	-33.3529	31.1257	-30.9042	-7.26072
0.0311201	-33.3512	31.1201	-30.9	-7.26188
0.0311112	-33.3495	31.1112	-30.8959	-7.26749
0.0311024	-33.3479	31.1024	-30.8917	-7.26444
0.031098	-33.3462	31.098	-30.8875	-7.2717
0.0310961	-33.3445	31.0961	-30.8834	-7.27254
0.0310941	-33.3429	31.0941	-30.8792	-7.2701
0.0310908	-33.3412	31.0908	-30.875	-7.26112
0.0310867	-33.3395	31.0867	-30.8709	-7.24104
0.0310823	-33.3379	31.0823	-30.8667	-7.19817
0.0310792	-33.3362	31.0792	-30.8625	-7.16188
0.0310764	-33.3345	31.0764	-30.8584	-7.12921
0.0310728	-33.3329	31.0728	-30.8542	-7.11718
0.0310694	-33.3312	31.0694	-30.85	-7.11822
0.0310682	-33.3295	31.0682	-30.8459	-7.13833
0.0310714	-33.3279	31.0714	-30.8417	-7.13607
0.0310762	-33.3262	31.0762	-30.8375	-7.14361
0.0310759	-33.3245	31.0759	-30.8334	-7.12992
0.0310708	-33.3229	31.0708	-30.8292	-7.10501
0.0310649	-33.3212	31.0649	-30.825	-7.06805
0.0310599	-33.3195	31.0599	-30.8209	-7.04709
0.031057	-33.3179	31.057	-30.8167	-7.01794
0.0310554	-33.3162	31.0554	-30.8125	-7.00508
0.0310577	-33.3145	31.0577	-30.8084	-6.99643
0.0310642	-33.3129	31.0642	-30.8042	-6.99348
0.0310688	-33.3112	31.0688	-30.8	-6.98078
0.0310691	-33.3095	31.0691	-30.7959	-6.98088
0.0310685	-33.3079	31.0685	-30.7917	-6.95548
0.0310701	-33.3062	31.0701	-30.7875	-6.93937
0.0310731	-33.3045	31.0731	-30.7834	-6.92162
0.0310786	-33.3029	31.0786	-30.7792	-6.91365
0.0310872	-33.3012	31.0872	-30.775	-6.90936
0.0310939	-33.2995	31.0939	-30.7709	-6.91362
0.0310962	-33.2979	31.0962	-30.7667	-6.90541
0.0310981	-33.2962	31.0981	-30.7625	-6.89414
0.031101	-33.2945	31.101	-30.7584	-6.87084
0.0311013	-33.2929	31.1013	-30.7542	-6.84908
0.0310963	-33.2912	31.0963	-30.75	-6.83822
0.0310912	-33.2896	31.0912	-30.7459	-6.83662
0.0310923	-33.2879	31.0923	-30.7417	-6.84447
0.031096	-33.2862	31.096	-30.7375	-6.83337
0.0310986	-33.2846	31.0986	-30.7334	-6.82333
0.0310989	-33.2829	31.0989	-30.7292	-6.82285
0.0310969	-33.2812	31.0969	-30.725	-6.79724
0.0310936	-33.2796	31.0936	-30.7209	-6.76464
0.0310922	-33.2779	31.0922	-30.7167	-6.76826
0.0310973	-33.2762	31.0973	-30.7125	-6.76067
0.031106	-33.2746	31.106	-30.7084	-6.73005
0.0311178	-33.2729	31.1178	-30.7042	-6.70613
0.0311436	-33.2712	31.1436	-30.7	-6.69164
0.0311807	-33.2696	31.1807	-30.6959	-6.6723
0.0312168	-33.2679	31.2168	-30.6917	-6.64983
0.031247	-33.2662	31.247	-30.6875	-6.62878
0.0312709	-33.2646	31.2709	-30.6834	-6.62344
0.0312914	-33.2629	31.2914	-30.6792	-6.61305
0.0313118	-33.2612	31.3118	-30.675	-6.59559
0.0313337	-33.2596	31.3337	-30.6709	-6.58265
0.0313577	-33.2579	31.3577	-30.6667	-6.56292
0.0313865	-33.2562	31.3865	-30.6625	-6.54525
0.0314108	-33.2546	31.4108	-30.6584	-6.53458
0.031428	-33.2529	31.428	-30.6542	-6.52499
0.0314328	-33.2512	31.4328	-30.65	-6.50346
0.031427	-33.2496	31.427	-30.6459	-6.48824
0.0314192	-33.2479	31.4192	-30.6417	-6.47778
0.0314122	-33.2462	31.4122	-30.6375	-6.46254
0.0314151	-33.2446	31.4151	-30.6334	-6.44047
0.0314283	-33.2429	31.4283	-30.6292	-6.42835
0.0314383	-33.2412	31.4383	-30.6251	-6.42057
0.0314415	-33.2396	31.4415	-30.6209	-6.4208
0.0314417	-33.2379	31.4417	-30.6167	-6.40317
0.0314369	-33.2362	31.4369	-30.6125	-6.39604
0.0314259	-33.2346	31.4259	-30.6084	-6.41652
0.0314185	-33.2329	31.4185	-30.6042	-6.42555
0.0314183	-33.2312	31.4183	-30.6001	-6.41278
0.0314204	-33.2296	31.4204	-30.5959	-6.40657
0.0314239	-33.2279	31.4239	-30.5917	-6.3796
0.0314282	-33.2262	31.4282	-30.5876	-6.33862
0.0314282	-33.2246	31.4282	-30.5834	-6.32547
0.0314209	-33.2229	31.4209	-30.5792	-6.3159
0.0314134	-33.2212	31.4134	-30.5751	-6.31194
0.0314143	-33.2196	31.4143	-30.5709	-6.30423
0.0314185	-33.2179	31.4185	-30.5667	-6.29117
0.0314218	-33.2162	31.4218	-30.5626	-6.26555
0.0314267	-33.2146	31.4267	-30.5584	-6.2355
0.0314318	-33.2129	31.4318	-30.5542	-6.21639
0.0314338	-33.2112	31.4338	-30.5501	-6.22009
0.0314323	-33.2096	31.4323	-30.5459	-6.2136
0.0314293	-33.2079	31.4293	-30.5417	-6.19866
0.0314242	-33.2062	31.4242	-30.5376	-6.19589
0.0314174	-33.2046	31.4174	-30.5334	-6.18528
0.0314112	-33.2029	31.4112	-30.5292	-6.17325
0.0314075	-33.2012	31.4075	-30.5251	-6.1633
0.0314038	-33.1996	31.4038	-30.5209	-6.1581
0.031402	-33.1979	31.402	-30.5167	-6.13949
0.0314059	-33.1962	31.4059	-30.5126	-6.13165
0.0314104	-33.1946	31.4104	-30.5084	-6.1083
0.0314094	-33.1929	31.4094	-30.5042	-6.09833
0.0314054	-33.1912	31.4054	-30.5001	-6.08907
0.0314078	-33.1896	31.4078	-30.4959	-6.06419
0.0314151	-33.1879	31.4151	-30.4917	-6.0405
0.031423	-33.1862	31.423	-30.4876	-6.02466
0.0314335	-33.1846	31.4335	-30.4834	-5.9749
0.0314462	-33.1829	31.4462	-30.4792	-5.95778
0.0314567	-33.1812	31.4567	-30.4751	-5.96516
0.031464	-33.1796	31.464	-30.4709	-5.94375
0.0314657	-33.1779	31.4657	-30.4667	-5.92235
0.0314612	-33.1762	31.4612	-30.4626	-5.93191
0.0314577	-33.1746	31.4577	-30.4584	-5.91063
0.0314613	-33.1729	31.4613	-30.4542	-5.87765
0.0314684	-33.1712	31.4684	-30.4501	-5.85633
0.0314694	-33.1696	31.4694	-30.4459	-5.85078
0.0314633	-33.1679	31.4633	-30.4417	-5.84325
0.031454	-33.1662	31.454	-30.4376	-5.83318
0.0314436	-33.1646	31.4436	-30.4334	-5.82713
0.031438	-33.1629	31.438	-30.4292	-5.82389
0.031439	-33.1612	31.439	-30.4251	-5.79437
0.0314419	-33.1596	31.4419	-30.4209	-5.76963
0.0314464	-33.1579	31.4464	-30.4167	-5.74059
0.0314546	-33.1562	31.4546	-30.4126	-5.70594
0.0314662	-33.1546	31.4662	-30.4084	-5.69068
0.0314762	-33.1529	31.4762	-30.4042	-5.68959
0.0314814	-33.1512	31.4814	-30.4001	-5.67342
0.0314858	-33.1496	31.4858	-30.3959	-5.66106
0.0314901	-33.1479	31.4901	-30.3917	-5.65528
0.0314902	-33.1462	31.4902	-30.3876	-5.62483
0.0314884	-33.1446	31.4884	-30.3834	-5.59163
0.0314906	-33.1429	31.4906	-30.3792	-5.5794
0.0314902	-33.1412	31.4902	-30.3751	-5.57147
0.0314879	-33.1396	31.4879	-30.3709	-5.56304
0.0314885	-33.1379	31.4885	-30.3667	-5.54639
0.0314891	-33.1362	31.4891	-30.3626	-5.52589
0.0314841	-33.1346	31.4841	-30.3584	-5.49031
0.0314746	-33.1329	31.4746	-30.3542	-5.46206
0.0314634	-33.1312	31.4634	-30.3501	-5.43559
0.031454	-33.1296	31.454	-30.3459	-5.4209
0.0314475	-33.1279	31.4475	-30.3417	-5.41486
0.0314452	-33.1262	31.4452	-30.3376	-5.41985
0.0314485	-33.1246	31.4485	-30.3334	-5.41764
0.031452	-33.1229	31.452	-30.3292	-5.40457
0.0314518	-33.1212	31.4518	-30.3251	-5.40225
0.0314501	-33.1196	31.4501	-30.3209	-5.39831
0.0314474	-33.1179	31.4474	-30.3167	-5.37044
0.0314411	-33.1162	31.4411	-30.3126	-5.34418
0.0314352	-33.1146	31.4352	-30.3084	-5.33393
0.0314325	-33.1129	31.4325	-30.3042	-5.31017
0.0314322	-33.1112	31.4322	-30.3001	-5.27915
0.0314342	-33.1096	31.4342	-30.2959	-5.25538
0.0314376	-33.1079	31.4376	-30.2917	-5.24278
0.0314413	-33.1063	31.4413	-30.2876	-5.224
0.0314453	-33.1046	31.4453	-30.2834	-5.20904
0.0314492	-33.1029	31.4492	-30.2792	-5.20602
0.0314524	-33.1013	31.4524	-30.2751	-5.19508
0.0314534	-33.0996	31.4534	-30.2709	-5.15105
0.0314519	-33.0979	31.4519	-30.2667	-5.12111
0.0314518	-33.0963	31.4518	-30.2626	-5.10725
0.0314571	-33.0946	31.4571	-30.2584	-5.06882
0.0314655	-33.0929	31.4655	-30.2543	-5.03976
0.0314732	-33.0913	31.4732	-30.2501	-5.04036
0.0314801	-33.0896	31.4801	-30.2459	-5.04098
0.0314846	-33.0879	31.4846	-30.2418	-5.02802
0.0314867	-33.0863	31.4867	-30.2376	-5.02512
0.0314891	-33.0846	31.4891	-30.2334	-5.02777
0.0314913	-33.0829	31.4913	-30.2293	-5.03187
0.031494	-33.0813	31.494	-30.2251	-5.03006
0.0314994	-33.0796	31.4994	-30.2209	-5.01947
0.0315067	-33.0779	31.5067	-30.2168	-5.01962
0.0315163	-33.0763	31.5163	-30.2126	-5.02069
0.0315262	-33.0746	31.5262	-30.2084	-5.01309
0.0315305	-33.0729	31.5305	-30.2043	-4.98847
0.0315305	-33.0713	31.5305	-30.2001	-4.97071
0.0315308	-33.0696	31.5308	-30.1959	-4.93746
0.0315351	-33.0679	31.5351	-30.1918	-4.91115
0.0315427	-33.0663	31.5427	-30.1876	-4.88101
0.0315495	-33.0646	31.5495	-30.1834	-4.86687
0.0315538	-33.0629	31.5538	-30.1793	-4.85745
0.0315618	-33.0613	31.5618	-30.1751	-4.84819
0.0315733	-33.0596	31.5733	-30.1709	-4.82977
0.031579	-33.0579	31.579	-30.1668	-4.81235
0.0315725	-33.0563	31.5725	-30.1626	-4.7852
0.0315588	-33.0546	31.5588	-30.1584	-4.75601
0.0315483	-33.0529	31.5483	-30.1543	-4.731
0.0315445	-33.0513	31.5445	-30.1501	-4.71084
0.0315483	-33.0496	31.5483	-30.1459	-4.6945
0.0315534	-33.0479	31.5534	-30.1418	-4.6741
0.031556	-33.0463	31.556	-30.1376	-4.6616
0.0315587	-33.0446	31.5587	-30.1334	-4.64827
0.031562	-33.0429	31.562	-30.1293	-4.64589
0.0315609	-33.0413	31.5609	-30.1251	-4.63153
0.0315519	-33.0396	31.5519	-30.1209	-4.61747
0.0315372	-33.0379	31.5372	-30.1168	-4.60079
0.0315318	-33.0363	31.5318	-30.1126	-4.60387
0.0315351	-33.0346	31.5351	-30.1084	-4.58864
0.0315361	-33.0329	31.5361	-30.1043	-4.58748
0.0315352	-33.0313	31.5352	-30.1001	-4.59206
0.031537	-33.0296	31.537	-30.0959	-4.58254
0.031537	-33.0279	31.537	-30.0918	-4.55731
0.0315288	-33.0263	31.5288	-30.0876	-4.5449
0.0315174	-33.0246	31.5174	-30.0834	-4.50392
0.0315081	-33.0229	31.5081	-30.0793	-4.46533
0.0315042	-33.0213	31.5042	-30.0751	-4.44352
0.0315048	-33.0196	31.5048	-30.0709	-4.42131
0.0315056	-33.0179	31.5056	-30.0668	-4.38551
0.0315074	-33.0163	31.5074	-30.0626	-4.38075
0.0315113	-33.0146	31.5113	-30.0584	-4.37952
0.0315165	-33.0129	31.5165	-30.0543	-4.3668
0.0315214	-33.0113	31.5214	-30.0501	-4.34449
0.0315208	-33.0096	31.5208	-30.0459	-4.32278
0.0315146	-33.0079	31.5146	-30.0418	-4.29797
0.0315103	-33.0063	31.5103	-30.0376	-4.27204
0.0315123	-33.0046	31.5123	-30.0334	-4.24921
0.0315147	-33.0029	31.5147	-30.0293	-4.22935
0.0315105	-33.0013	31.5105	-30.0251	-4.24279
0.0315048	-32.9996	31.5048	-30.0209	-4.24898
0.0315037	-32.9979	31.5037	-30.0168	-4.22437
0.0315054	-32.9963	31.5054	-30.0126	-4.20122
0.0315076	-32.9946	31.5076	-30.0084	-4.1839
0.0315094	-32.9929	31.5094	-30.0043	-4.13687
0.0315081	-32.9913	31.5081	-30.0001	-4.09255
0.0315067	-32.9896	31.5067	-29.9959	-4.06669
0.0315075	-32.9879	31.5075	-29.9918	-4.0434
0.0315081	-32.9863	31.5081	-29.9876	-4.02517
0.0315081	-32.9846	31.5081	-29.9834	-4.0113
0.0315098	-32.9829	31.5098	-29.9793	-4.00464
0.0315144	-32.9813	31.5144	-29.9751	-4.00908
0.0315206	-32.9796	31.5206	-29.9709	-4.01117
0.031524	-32.9779	31.5239	-29.9668	-4.01295
0.0315265	-32.9763	31.5265	-29.9626	-4.00551
0.0315308	-32.9746	31.5308	-29.9584	-4.01021
0.0315344	-32.9729	31.5344	-29.9543	-4.00205
0.0315366	-32.9713	31.5366	-29.9501	-3.98998
0.0315395	-32.9696	31.5395	-29.9459	-3.97354
0.0315434	-32.9679	31.5434	-29.9418	-3.95499
0.0315463	-32.9663	31.5463	-29.9376	-3.92406
0.0315482	-32.9646	31.5482	-29.9334	-3.90117
0.0315491	-32.9629	31.5491	-29.9293	-3.88785
0.031548	-32.9613	31.548	-29.9251	-3.87564
0.0315428	-32.9596	31.5428	-29.921	-3.87048
0.0315345	-32.9579	31.5345	-29.9168	-3.84888
0.0315295	-32.9563	31.5295	-29.9126	-3.81138
0.0315266	-32.9546	31.5266	-29.9085	-3.76402
0.0315196	-32.9529	31.5196	-29.9043	-3.71613
0.0315116	-32.9513	31.5116	-29.9001	-3.69032
0.031506	-32.9496	31.506	-29.896	-3.67742
0.0315043	-32.9479	31.5043	-29.8918	-3.67826
0.0315051	-32.9463	31.5051	-29.8876	-3.68389
0.0315048	-32.9446	31.5048	-29.8835	-3.6841
0.0315036	-32.9429	31.5036	-29.8793	-3.65469
0.0315025	-32.9413	31.5025	-29.8751	-3.63291
0.0315048	-32.9396	31.5048	-29.871	-3.61758
0.0315093	-32.938	31.5093	-29.8668	-3.60138
0.0315085	-32.9363	31.5085	-29.8626	-3.59971
0.0315015	-32.9346	31.5015	-29.8585	-3.60748
0.0314934	-32.9329	31.4934	-29.8543	-3.60738
0.0314889	-32.9313	31.4889	-29.8501	-3.59579
0.0314899	-32.9296	31.4899	-29.846	-3.57832
0.0314928	-32.928	31.4928	-29.8418	-3.5546
0.0314933	-32.9263	31.4933	-29.8376	-3.52826
0.0314906	-32.9246	31.4906	-29.8335	-3.50191
0.0314875	-32.923	31.4875	-29.8293	-3.48256
0.0314886	-32.9213	31.4886	-29.8251	-3.46125
0.0314925	-32.9196	31.4925	-29.821	-3.43665
0.0314955	-32.918	31.4955	-29.8168	-3.4164
0.0314992	-32.9163	31.4992	-29.8126	-3.40922
0.0315053	-32.9146	31.5053	-29.8085	-3.38794
0.0315113	-32.913	31.5113	-29.8043	-3.3919
0.0315165	-32.9113	31.5165	-29.8001	-3.4062
0.0315205	-32.9096	31.5205	-29.796	-3.40055
0.0315192	-32.908	31.5192	-29.7918	-3.36735
0.0315131	-32.9063	31.5131	-29.7876	-3.37466
0.0315091	-32.9046	31.5091	-29.7835	-3.34792
0.0315086	-32.903	31.5086	-29.7793	-3.30632
0.0315097	-32.9013	31.5097	-29.7751	-3.28538
0.0315091	-32.8996	31.5091	-29.771	-3.28511
0.0315062	-32.898	31.5062	-29.7668	-3.25291
0.0315044	-32.8963	31.5044	-29.7626	-3.23403
0.0315047	-32.8946	31.5047	-29.7585	-3.23249
0.0315065	-32.893	31.5065	-29.7543	-3.22462
0.0315087	-32.8913	31.5087	-29.7501	-3.20734
0.0315059	-32.8896	31.5059	-29.746	-3.19604
0.0314997	-32.888	31.4997	-29.7418	-3.18437
0.0315014	-32.8863	31.5014	-29.7376	-3.16166
0.0315112	-32.8846	31.5112	-29.7335	-3.13291
0.0315187	-32.883	31.5187	-29.7293	-3.11634
0.0315183	-32.8813	31.5183	-29.7251	-3.10282
0.0315142	-32.8796	31.5142	-29.721	-3.07781
0.0315155	-32.878	31.5155	-29.7168	-3.06691
0.0315214	-32.8763	31.5214	-29.7126	-3.07943
0.0315273	-32.8746	31.5273	-29.7085	-3.08831
0.0315318	-32.873	31.5318	-29.7043	-3.09504
0.0315339	-32.8713	31.5339	-29.7001	-3.09277
0.031537	-32.8696	31.537	-29.696	-3.07703
0.0315437	-32.868	31.5437	-29.6918	-3.06429
0.0315475	-32.8663	31.5475	-29.6876	-3.04287
0.0315427	-32.8646	31.5427	-29.6835	-3.02689
0.0315332	-32.863	31.5332	-29.6793	-3.0263
0.0315281	-32.8613	31.5281	-29.6751	-3.03396
0.0315315	-32.8596	31.5315	-29.671	-3.00813
0.0315377	-32.858	31.5377	-29.6668	-2.99589
0.0315417	-32.8563	31.5417	-29.6626	-2.97817
0.031541	-32.8546	31.541	-29.6585	-2.96525
0.0315379	-32.853	31.5379	-29.6543	-2.93897
0.0315347	-32.8513	31.5347	-29.6501	-2.93153
0.0315337	-32.8496	31.5337	-29.646	-2.92777
0.0315325	-32.848	31.5325	-29.6418	-2.91289
0.0315256	-32.8463	31.5256	-29.6376	-2.90254
0.031518	-32.8446	31.518	-29.6335	-2.90921
0.0315184	-32.843	31.5184	-29.6293	-2.90606
0.0315256	-32.8413	31.5256	-29.6251	-2.90112
0.0315344	-32.8396	31.5344	-29.621	-2.9
0.0315382	-32.838	31.5382	-29.6168	-2.88564
0.0315345	-32.8363	31.5345	-29.6126	-2.88231
0.0315287	-32.8346	31.5287	-29.6085	-2.87877
0.0315238	-32.833	31.5238	-29.6043	-2.87665
0.0315196	-32.8313	31.5196	-29.6001	-2.88334
0.0315155	-32.8296	31.5155	-29.596	-2.89274
0.0315127	-32.828	31.5127	-29.5918	-2.87647
0.031518	-32.8263	31.518	-29.5877	-2.8634
0.0315301	-32.8246	31.5301	-29.5835	-2.84466
0.0315386	-32.823	31.5386	-29.5793	-2.83659
0.0315406	-32.8213	31.5406	-29.5752	-2.82485
0.0315372	-32.8196	31.5372	-29.571	-2.83833
0.0315302	-32.818	31.5302	-29.5668	-2.84253
0.0315241	-32.8163	31.5241	-29.5627	-2.84806
0.0315239	-32.8146	31.5239	-29.5585	-2.8379
0.0315286	-32.813	31.5286	-29.5543	-2.82901
0.0315358	-32.8113	31.5358	-29.5502	-2.81716
0.031544	-32.8096	31.544	-29.546	-2.81967
0.03155	-32.808	31.55	-29.5418	-2.81961
0.0315525	-32.8063	31.5525	-29.5377	-2.81501
0.0315526	-32.8046	31.5526	-29.5335	-2.81723
0.0315489	-32.803	31.5489	-29.5293	-2.80226
0.0315434	-32.8013	31.5434	-29.5252	-2.78312
0.0315409	-32.7996	31.5409	-29.521	-2.79138
0.0315425	-32.798	31.5425	-29.5168	-2.79731
0.0315462	-32.7963	31.5462	-29.5127	-2.78615
0.0315496	-32.7946	31.5496	-29.5085	-2.79435
0.0315524	-32.793	31.5524	-29.5043	-2.79257
0.0315539	-32.7913	31.5539	-29.5002	-2.7686
0.0315512	-32.7896	31.5512	-29.496	-2.75065
0.0315463	-32.788	31.5463	-29.4918	-2.75215
0.031544	-32.7863	31.544	-29.4877	-2.7463
0.0315507	-32.7846	31.5507	-29.4835	-2.75026
0.031565	-32.783	31.565	-29.4793	-2.76186
0.0315744	-32.7813	31.5744	-29.4752	-2.76454
0.0315761	-32.7796	31.5761	-29.471	-2.77879
0.0315783	-32.778	31.5783	-29.4668	-2.79619
0.0315839	-32.7763	31.5839	-29.4627	-2.8129
0.0315899	-32.7746	31.5899	-29.4585	-2.81168
0.0315949	-32.773	31.5949	-29.4543	-2.79809
0.0315987	-32.7713	31.5987	-29.4502	-2.79818
0.0316015	-32.7696	31.6015	-29.446	-2.80412
0.0316077	-32.768	31.6077	-29.4418	-2.80809
0.0316143	-32.7663	31.6143	-29.4377	-2.82599
0.0316107	-32.7646	31.6107	-29.4335	-2.86216
0.0315985	-32.763	31.5985	-29.4293	-2.86897
0.0315884	-32.7613	31.5884	-29.4252	-2.868
0.0315854	-32.7597	31.5854	-29.421	-2.86795
0.0315857	-32.758	31.5857	-29.4168	-2.8702
0.0315819	-32.7563	31.5819	-29.4127	-2.87715
0.0315741	-32.7546	31.5741	-29.4085	-2.87562
0.0315668	-32.753	31.5668	-29.4043	-2.85868
0.0315604	-32.7513	31.5604	-29.4002	-2.8454
0.0315588	-32.7497	31.5588	-29.396	-2.84586
0.0315624	-32.748	31.5624	-29.3918	-2.84337
0.0315613	-32.7463	31.5613	-29.3877	-2.85161
0.0315568	-32.7447	31.5568	-29.3835	-2.86758
0.0315558	-32.743	31.5558	-29.3793	-2.88542
0.0315564	-32.7413	31.5564	-29.3752	-2.89279
0.0315577	-32.7397	31.5577	-29.371	-2.90857
0.0315604	-32.738	31.5604	-29.3668	-2.92099
0.0315642	-32.7363	31.5642	-29.3627	-2.93147
0.0315677	-32.7347	31.5677	-29.3585	-2.95552
0.0315702	-32.733	31.5702	-29.3543	-2.97229
0.0315708	-32.7313	31.5708	-29.3502	-2.97858
0.0315653	-32.7297	31.5653	-29.346	-2.98662
0.0315539	-32.728	31.5539	-29.3418	-2.99514
0.0315471	-32.7263	31.5471	-29.3377	-2.98984
0.0315518	-32.7247	31.5518	-29.3335	-2.99032
0.0315608	-32.723	31.5608	-29.3293	-2.99888
0.0315662	-32.7213	31.5662	-29.3252	-3.01086
0.0315706	-32.7197	31.5706	-29.321	-3.03
0.0315778	-32.718	31.5778	-29.3168	-3.05335
0.0315856	-32.7163	31.5856	-29.3127	-3.07778
0.0315876	-32.7147	31.5876	-29.3085	-3.09326
0.0315857	-32.713	31.5857	-29.3043	-3.11322
0.0315817	-32.7113	31.5817	-29.3002	-3.12316
0.0315786	-32.7097	31.5786	-29.296	-3.12605
0.0315788	-32.708	31.5788	-29.2918	-3.13378
0.0315791	-32.7063	31.5791	-29.2877	-3.14622
0.031577	-32.7047	31.577	-29.2835	-3.1588
0.0315733	-32.703	31.5733	-29.2793	-3.20852
0.0315703	-32.7013	31.5703	-29.2752	-3.25009
0.0315675	-32.6997	31.5675	-29.271	-3.27363
0.0315606	-32.698	31.5606	-29.2669	-3.30106
0.0315504	-32.6963	31.5504	-29.2627	-3.34304
0.0315457	-32.6947	31.5457	-29.2585	-3.35499
0.0315482	-32.693	31.5482	-29.2544	-3.37588
0.0315517	-32.6913	31.5517	-29.2502	-3.39714
0.0315557	-32.6897	31.5557	-29.246	-3.41524
0.0315652	-32.688	31.5652	-29.2419	-3.41801
0.031577	-32.6863	31.577	-29.2377	-3.44049
0.0315835	-32.6847	31.5835	-29.2335	-3.4715
0.0315806	-32.683	31.5806	-29.2294	-3.49042
0.031573	-32.6813	31.573	-29.2252	-3.51933
0.0315729	-32.6797	31.5729	-29.221	-3.55502
0.0315802	-32.678	31.5802	-29.2169	-3.57918
0.0315876	-32.6763	31.5876	-29.2127	-3.59539
0.0315903	-32.6747	31.5903	-29.2085	-3.63075
0.031589	-32.673	31.589	-29.2044	-3.65194
0.0315884	-32.6713	31.5884	-29.2002	-3.66785
0.0315894	-32.6697	31.5894	-29.196	-3.68675
0.0315879	-32.668	31.5879	-29.1919	-3.70148
0.0315799	-32.6663	31.5799	-29.1877	-3.72006
0.0315712	-32.6647	31.5712	-29.1835	-3.74241
0.0315743	-32.663	31.5743	-29.1794	-3.76958
0.0315842	-32.6613	31.5842	-29.1752	-3.78419
0.0315843	-32.6597	31.5843	-29.171	-3.81585
0.0315748	-32.658	31.5748	-29.1669	-3.85141
0.031569	-32.6563	31.569	-29.1627	-3.88238
0.031569	-32.6547	31.569	-29.1585	-3.91598
0.0315665	-32.653	31.5665	-29.1544	-3.95503
0.0315604	-32.6513	31.5604	-29.1502	-3.9824
0.0315548	-32.6497	31.5548	-29.146	-4.01042
0.0315547	-32.648	31.5547	-29.1419	-4.04178
0.0315606	-32.6463	31.5606	-29.1377	-4.05768
0.0315612	-32.6447	31.5612	-29.1335	-4.07958
0.0315522	-32.643	31.5522	-29.1294	-4.10647
0.031544	-32.6413	31.544	-29.1252	-4.13572
0.0315461	-32.6397	31.5461	-29.121	-4.17264
0.031556	-32.638	31.556	-29.1169	-4.22184
0.0315631	-32.6363	31.5631	-29.1127	-4.2603
0.031564	-32.6347	31.564	-29.1085	-4.30515
0.0315597	-32.633	31.5597	-29.1044	-4.35157
0.031556	-32.6313	31.556	-29.1002	-4.38809
0.0315575	-32.6297	31.5575	-29.096	-4.41433
0.0315572	-32.628	31.5572	-29.0919	-4.45198
0.031551	-32.6263	31.551	-29.0877	-4.47107
0.0315433	-32.6247	31.5433	-29.0835	-4.48846
0.0315394	-32.623	31.5394	-29.0794	-4.50517
0.0315395	-32.6213	31.5395	-29.0752	-4.53264
0.0315365	-32.6197	31.5365	-29.071	-4.56924
0.0315308	-32.618	31.5308	-29.0669	-4.60411
0.0315276	-32.6163	31.5276	-29.0627	-4.64157
0.0315267	-32.6147	31.5267	-29.0585	-4.67866
0.0315312	-32.613	31.5312	-29.0544	-4.72398
0.0315413	-32.6113	31.5413	-29.0502	-4.76115
0.0315486	-32.6097	31.5486	-29.046	-4.79144
0.0315505	-32.608	31.5505	-29.0419	-4.81223
0.0315552	-32.6063	31.5552	-29.0377	-4.84108
0.0315693	-32.6047	31.5693	-29.0335	-4.85948
0.0315872	-32.603	31.5872	-29.0294	-4.87365
0.0315987	-32.6013	31.5987	-29.0252	-4.90593
0.0316045	-32.5997	31.6045	-29.021	-4.94412
0.0316055	-32.598	31.6055	-29.0169	-4.98634
0.0316019	-32.5963	31.6019	-29.0127	-5.03562
0.0316006	-32.5947	31.6006	-29.0085	-5.0843
0.031604	-32.593	31.604	-29.0044	-5.12437
0.0316053	-32.5913	31.6053	-29.0002	-5.16187
0.0316014	-32.5897	31.6014	-28.996	-5.20811
0.0315948	-32.588	31.5948	-28.9919	-5.25088
0.0315942	-32.5863	31.5942	-28.9877	-5.29689
0.0315948	-32.5847	31.5948	-28.9835	-5.33722
0.0315899	-32.583	31.5899	-28.9794	-5.37781
0.0315866	-32.5813	31.5866	-28.9752	-5.41269
0.0315877	-32.5797	31.5877	-28.971	-5.44491
0.0315919	-32.578	31.5919	-28.9669	-5.47433
0.0315996	-32.5764	31.5996	-28.9627	-5.49876
0.0316087	-32.5747	31.6087	-28.9585	-5.53063
0.0316117	-32.573	31.6117	-28.9544	-5.569
0.0316057	-32.5714	31.6057	-28.9502	-5.60738
0.0315994	-32.5697	31.5994	-28.946	-5.65948
0.0315984	-32.568	31.5984	-28.9419	-5.71935
0.0316002	-32.5664	31.6002	-28.9377	-5.75816
0.0315977	-32.5647	31.5977	-28.9335	-5.78844
0.031591	-32.563	31.591	-28.9294	-5.82452
0.0315863	-32.5614	31.5863	-28.9252	-5.84561
0.0315863	-32.5597	31.5863	-28.921	-5.86639
0.0315906	-32.558	31.5906	-28.9169	-5.90991
0.0315959	-32.5564	31.5959	-28.9127	-5.94452
0.0315984	-32.5547	31.5984	-28.9086	-5.97546
0.0315986	-32.553	31.5986	-28.9044	-6.01742
0.0315973	-32.5514	31.5972	-28.9002	-6.07429
0.0316003	-32.5497	31.6003	-28.8961	-6.11351
0.03161	-32.548	31.61	-28.8919	-6.16409
0.031621	-32.5464	31.621	-28.8877	-6.20889
0.0316287	-32.5447	31.6287	-28.8836	-6.23709
0.0316274	-32.543	31.6274	-28.8794	-6.26311
0.0316198	-32.5414	31.6198	-28.8752	-6.30225
0.0316125	-32.5397	31.6125	-28.8711	-6.33853
0.0316026	-32.538	31.6026	-28.8669	-6.3865
0.0315903	-32.5364	31.5903	-28.8627	-6.44079
0.0315843	-32.5347	31.5843	-28.8586	-6.48715
0.0315825	-32.533	31.5825	-28.8544	-6.5304
0.0315779	-32.5314	31.5779	-28.8502	-6.56402
0.0315712	-32.5297	31.5712	-28.8461	-6.58652
0.0315649	-32.528	31.5649	-28.8419	-6.60989
0.031555	-32.5264	31.555	-28.8377	-6.64532
0.031543	-32.5247	31.543	-28.8336	-6.67996
0.0315405	-32.523	31.5405	-28.8294	-6.7244
0.031549	-32.5214	31.549	-28.8252	-6.76913
0.031561	-32.5197	31.561	-28.8211	-6.81019
0.0315729	-32.518	31.5729	-28.8169	-6.85835
0.0315823	-32.5164	31.5823	-28.8127	-6.89238
0.0315848	-32.5147	31.5848	-28.8086	-6.90911
0.0315834	-32.513	31.5834	-28.8044	-6.92908
0.031588	-32.5114	31.588	-28.8002	-6.96738
0.0315986	-32.5097	31.5986	-28.7961	-7.00227
0.0316099	-32.508	31.6099	-28.7919	-7.03268
0.0316206	-32.5064	31.6206	-28.7877	-7.07766
0.0316287	-32.5047	31.6287	-28.7836	-7.12885
0.0316292	-32.503	31.6292	-28.7794	-7.16763
0.0316241	-32.5014	31.6241	-28.7752	-7.19896
0.0316161	-32.4997	31.6161	-28.7711	-7.25324
0.0316062	-32.498	31.6062	-28.7669	-7.30685
0.0315998	-32.4964	31.5998	-28.7627	-7.3497
0.0315985	-32.4947	31.5985	-28.7586	-7.39629
0.0316002	-32.493	31.6002	-28.7544	-7.43197
0.0316009	-32.4914	31.6009	-28.7502	-7.46368
0.0315983	-32.4897	31.5983	-28.7461	-7.48214
0.0315933	-32.488	31.5933	-28.7419	-7.5173
0.0315873	-32.4864	31.5873	-28.7377	-7.54494
0.0315841	-32.4847	31.5841	-28.7336	-7.58205
0.0315865	-32.483	31.5865	-28.7294	-7.62085
0.0315906	-32.4814	31.5906	-28.7252	-7.66235
0.0315935	-32.4797	31.5935	-28.7211	-7.70238
0.0315977	-32.478	31.5977	-28.7169	-7.74009
0.0316014	-32.4764	31.6014	-28.7127	-7.77152
0.0316025	-32.4747	31.6025	-28.7086	-7.80563
0.031604	-32.473	31.604	-28.7044	-7.84649
0.0316065	-32.4714	31.6065	-28.7002	-7.88779
0.0316081	-32.4697	31.6081	-28.6961	-7.91832
0.0316127	-32.468	31.6127	-28.6919	-7.95406
0.0316197	-32.4664	31.6197	-28.6877	-7.9817
0.031624	-32.4647	31.624	-28.6836	-8.01361
0.0316251	-32.463	31.6251	-28.6794	-8.02782
0.0316268	-32.4614	31.6268	-28.6752	-8.06408
0.0316323	-32.4597	31.6323	-28.6711	-8.09483
0.0316406	-32.458	31.6406	-28.6669	-8.12351
0.0316484	-32.4564	31.6484	-28.6627	-8.14896
0.0316541	-32.4547	31.6541	-28.6586	-8.18391
0.0316538	-32.453	31.6538	-28.6544	-8.20843
0.0316474	-32.4514	31.6474	-28.6502	-8.23241
0.0316405	-32.4497	31.6405	-28.6461	-8.27336
0.0316336	-32.448	31.6336	-28.6419	-8.31219
0.0316289	-32.4464	31.6289	-28.6377	-8.3495
0.0316299	-32.4447	31.6299	-28.6336	-8.3832
0.0316349	-32.443	31.6349	-28.6294	-8.42294
0.0316421	-32.4414	31.6421	-28.6252	-8.44828
0.0316497	-32.4397	31.6497	-28.6211	-8.46354
0.0316515	-32.438	31.6515	-28.6169	-8.47492
0.0316486	-32.4364	31.6486	-28.6127	-8.49732
0.0316481	-32.4347	31.6481	-28.6086	-8.5238
0.0316556	-32.433	31.6556	-28.6044	-8.56367
0.0316701	-32.4314	31.6701	-28.6002	-8.61051
0.0316855	-32.4297	31.6855	-28.5961	-8.65899
0.0316999	-32.428	31.6999	-28.5919	-8.70079
0.031709	-32.4264	31.709	-28.5877	-8.72211
0.0317091	-32.4247	31.7091	-28.5836	-8.73478
0.0317035	-32.423	31.7035	-28.5794	-8.75044
0.0316935	-32.4214	31.6935	-28.5753	-8.74147
0.031679	-32.4197	31.679	-28.5711	-8.74897
0.0316626	-32.418	31.6626	-28.5669	-8.77406
0.0316483	-32.4164	31.6484	-28.5628	-8.79843
0.0316394	-32.4147	31.6394	-28.5586	-8.82933
0.0316297	-32.413	31.6297	-28.5544	-8.87282
0.0316122	-32.4114	31.6122	-28.5503	-8.90676
0.0315894	-32.4097	31.5894	-28.5461	-8.93357
0.0315653	-32.4081	31.5653	-28.5419	-8.95791
0.0315455	-32.4064	31.5455	-28.5378	-8.98557
0.0315316	-32.4047	31.5316	-28.5336	-9.02185
0.0315199	-32.403	31.5199	-28.5294	-9.04078
0.03151	-32.4014	31.51	-28.5253	-9.06103
0.0315023	-32.3997	31.5023	-28.5211	-9.08132
0.0314981	-32.3981	31.4981	-28.5169	-9.08538
0.0314967	-32.3964	31.4967	-28.5128	-9.09488
0.0314864	-32.3947	31.4864	-28.5086	-9.11238
0.0314665	-32.3931	31.4665	-28.5044	-9.14915
0.0314466	-32.3914	31.4466	-28.5003	-9.1689
0.0314334	-32.3897	31.4334	-28.4961	-9.18323
0.0314243	-32.3881	31.4243	-28.4919	-9.19101
0.031413	-32.3864	31.413	-28.4878	-9.2166
0.0314014	-32.3847	31.4014	-28.4836	-9.23789
0.0313961	-32.3831	31.3961	-28.4794	-9.26782
0.0313963	-32.3814	31.3963	-28.4753	-9.30894
0.0313937	-32.3797	31.3937	-28.4711	-9.34923
0.0313862	-32.3781	31.3862	-28.4669	-9.37537
0.0313771	-32.3764	31.3771	-28.4628	-9.38605
0.0313704	-32.3747	31.3704	-28.4586	-9.41836
0.0313701	-32.3731	31.3701	-28.4544	-9.44151
0.0313709	-32.3714	31.3709	-28.4503	-9.46203
0.0313691	-32.3697	31.3691	-28.4461	-9.48613
0.0313674	-32.3681	31.3674	-28.4419	-9.49863
0.0313676	-32.3664	31.3676	-28.4378	-9.49891
0.0313685	-32.3647	31.3685	-28.4336	-9.52153
0.0313656	-32.3631	31.3656	-28.4294	-9.54327
0.0313559	-32.3614	31.3559	-28.4253	-9.55596
0.0313451	-32.3597	31.3451	-28.4211	-9.58614
0.0313379	-32.3581	31.3379	-28.4169	-9.61708
0.0313395	-32.3564	31.3395	-28.4128	-9.63399
0.0313494	-32.3547	31.3494	-28.4086	-9.65065
0.0313584	-32.3531	31.3584	-28.4044	-9.68241
0.0313652	-32.3514	31.3652	-28.4003	-9.70511
0.0313718	-32.3497	31.3718	-28.3961	-9.71799
0.0313763	-32.3481	31.3763	-28.3919	-9.73298
0.0313785	-32.3464	31.3785	-28.3878	-9.75281
0.0313812	-32.3447	31.3812	-28.3836	-9.76393
0.0313847	-32.3431	31.3847	-28.3794	-9.77878
0.0313839	-32.3414	31.3839	-28.3753	-9.80493
0.0313777	-32.3397	31.3777	-28.3711	-9.82603
0.0313742	-32.3381	31.3742	-28.3669	-9.84418
0.0313763	-32.3364	31.3763	-28.3628	-9.86111
0.0313765	-32.3347	31.3765	-28.3586	-9.87077
0.03137	-32.3331	31.37	-28.3544	-9.8801
0.0313639	-32.3314	31.3639	-28.3503	-9.90589
0.0313564	-32.3297	31.3564	-28.3461	-9.9286
0.0313448	-32.3281	31.3448	-28.3419	-9.93129
0.0313339	-32.3264	31.3339	-28.3378	-9.95825
0.0313239	-32.3247	31.3239	-28.3336	-9.98876
0.0313138	-32.3231	31.3138	-28.3294	-10.0148
0.0313077	-32.3214	31.3077	-28.3253	-10.0393
0.0313104	-32.3197	31.3104	-28.3211	-10.0893
0.031323	-32.3181	31.323	-28.3169	-10.1148
0.031335	-32.3164	31.335	-28.3128	-10.1399
0.0313371	-32.3147	31.3371	-28.3086	-10.1566
0.0313384	-32.3131	31.3384	-28.3044	-10.1736
0.0313465	-32.3114	31.3465	-28.3003	-10.1747
0.0313726	-32.3097	31.3726	-28.2961	-10.1955
0.0314169	-32.3081	31.4169	-28.2919	-10.2147
0.0314658	-32.3064	31.4658	-28.2878	-10.2141
0.031514	-32.3047	31.514	-28.2836	-10.2189
0.0315634	-32.3031	31.5634	-28.2794	-10.2511
0.0316148	-32.3014	31.6148	-28.2753	-10.2829
0.0316647	-32.2997	31.6647	-28.2711	-10.3084
0.0317121	-32.2981	31.7121	-28.2669	-10.3351
0.0317544	-32.2964	31.7544	-28.2628	-10.3533
0.0317988	-32.2947	31.7988	-28.2586	-10.3676
0.0318514	-32.2931	31.8514	-28.2544	-10.3753
0.0319032	-32.2914	31.9032	-28.2503	-10.374
0.0319377	-32.2897	31.9377	-28.2461	-10.3843
0.0319551	-32.2881	31.9551	-28.2419	-10.4073
0.0319698	-32.2864	31.9698	-28.2378	-10.4174
0.0319851	-32.2847	31.9851	-28.2336	-10.4284
0.0319906	-32.2831	31.9906	-28.2294	-10.4367
0.0319822	-32.2814	31.9822	-28.2253	-10.4584
0.0319688	-32.2797	31.9688	-28.2211	-10.4634
0.0319546	-32.2781	31.9546	-28.217	-10.4797
0.03194	-32.2764	31.94	-28.2128	-10.4979
0.0319233	-32.2747	31.9233	-28.2086	-10.5261
0.0319003	-32.2731	31.9003	-28.2045	-10.5252
0.0318683	-32.2714	31.8683	-28.2003	-10.5396
0.0318339	-32.2697	31.8339	-28.1961	-10.5446
0.031804	-32.2681	31.804	-28.192	-10.555
0.0317706	-32.2664	31.7706	-28.1878	-10.5629
0.0317362	-32.2647	31.7362	-28.1836	-10.5934
0.0317093	-32.2631	31.7093	-28.1795	-10.6117
0.0316947	-32.2614	31.6947	-28.1753	-10.6154
0.0316837	-32.2597	31.6837	-28.1711	-10.612
0.0316704	-32.2581	31.6704	-28.167	-10.6095
0.0316621	-32.2564	31.6621	-28.1628	-10.6242
0.0316605	-32.2547	31.6605	-28.1586	-10.6585
0.0316588	-32.2531	31.6588	-28.1545	-10.6908
0.0316551	-32.2514	31.6551	-28.1503	-10.7232
0.0316547	-32.2497	31.6547	-28.1461	-10.7535
0.0316596	-32.2481	31.6596	-28.142	-10.7666
0.0316687	-32.2464	31.6687	-28.1378	-10.7616
0.0316828	-32.2447	31.6828	-28.1336	-10.7796
0.0316976	-32.2431	31.6976	-28.1295	-10.7959
0.0317079	-32.2414	31.7079	-28.1253	-10.7975
0.0317152	-32.2397	31.7152	-28.1211	-10.8002
0.0317228	-32.2381	31.7228	-28.117	-10.8128
0.0317299	-32.2364	31.7299	-28.1128	-10.8224
0.0317298	-32.2347	31.7298	-28.1086	-10.8302
0.0317249	-32.2331	31.7249	-28.1045	-10.8575
0.0317253	-32.2314	31.7253	-28.1003	-10.9062
0.031733	-32.2297	31.733	-28.0961	-10.9242
0.0317451	-32.2281	31.7451	-28.092	-10.936
0.0317918	-32.2264	31.7918	-28.0878	-10.9415
0.0321504	-32.2248	32.1504	-28.0836	-10.9439
0.0327546	-32.2231	32.7546	-28.0795	-10.9373
0.0333765	-32.2214	33.3765	-28.0753	-10.9525
0.0340357	-32.2197	34.0357	-28.0711	-10.9637
0.0347024	-32.2181	34.7024	-28.067	-10.9889
0.0353728	-32.2164	35.3728	-28.0628	-11.0046
0.0365469	-32.2148	36.5469	-28.0586	-11.0009
0.0384189	-32.2131	38.4189	-28.0545	-11.0094
0.0388267	-32.2114	38.8267	-28.0503	-11.0215
0.0387999	-32.2098	38.7999	-28.0461	-11.0348
0.0387723	-32.2081	38.7723	-28.042	-11.0563
0.0387441	-32.2064	38.7441	-28.0378	-11.0733
0.0387097	-32.2048	38.7097	-28.0336	-11.0795
0.0386578	-32.2031	38.6578	-28.0295	-11.0902
0.038609	-32.2014	38.609	-28.0253	-11.0916
0.0385638	-32.1998	38.5638	-28.0211	-11.0881
0.0385122	-32.1981	38.5122	-28.017	-11.1064
0.0384646	-32.1964	38.4646	-28.0128	-11.1268
0.0384311	-32.1948	38.4311	-28.0086	-11.1454
0.0384033	-32.1931	38.4033	-28.0045	-11.158
0.0383734	-32.1914	38.3734	-28.0003	-11.1713
0.0383525	-32.1898	38.3525	-27.9961	-11.1768
0.0383289	-32.1881	38.3289	-27.992	-11.1788
0.0383024	-32.1864	38.3024	-27.9878	-11.1723
0.0382713	-32.1848	38.2713	-27.9836	-11.183
0.0382538	-32.1831	38.2538	-27.9795	-11.1882
0.0382443	-32.1814	38.2443	-27.9753	-11.1992
0.0382266	-32.1798	38.2266	-27.9711	-11.1877
0.0382058	-32.1781	38.2058	-27.967	-11.1926
0.0381702	-32.1764	38.1702	-27.9628	-11.1773
0.038117	-32.1748	38.117	-27.9586	-11.1625
0.0380597	-32.1731	38.0597	-27.9545	-11.1591
0.0380077	-32.1714	38.0077	-27.9503	-11.191
0.0379625	-32.1698	37.9625	-27.9461	-11.2131
0.0379168	-32.1681	37.9168	-27.942	-11.247
0.0378732	-32.1664	37.8732	-27.9378	-11.2871
0.0378331	-32.1648	37.8331	-27.9336	-11.2971
0.0378002	-32.1631	37.8002	-27.9295	-11.2851
0.0377647	-32.1614	37.7647	-27.9253	-11.2817
0.0377299	-32.1598	37.7299	-27.9211	-11.2855
0.0376981	-32.1581	37.6981	-27.917	-11.2851
0.0376711	-32.1564	37.6711	-27.9128	-11.3035
0.0376541	-32.1548	37.6541	-27.9086	-11.3319
0.0376308	-32.1531	37.6308	-27.9045	-11.3401
0.0376068	-32.1514	37.6068	-27.9003	-11.3363
0.0375819	-32.1498	37.5819	-27.8962	-11.3404
0.0375555	-32.1481	37.5555	-27.892	-11.3395
0.0375297	-32.1464	37.5297	-27.8878	-11.3387
0.0375061	-32.1448	37.5061	-27.8837	-11.3429
0.037481	-32.1431	37.481	-27.8795	-11.3562
0.0374529	-32.1414	37.4529	-27.8753	-11.3715
0.0374336	-32.1398	37.4336	-27.8712	-11.4017
0.0374114	-32.1381	37.4114	-27.867	-11.4066
0.037386	-32.1364	37.386	-27.8628	-11.4269
0.03736	-32.1348	37.36	-27.8587	-11.4429
0.037332	-32.1331	37.332	-27.8545	-11.4328
0.0373103	-32.1314	37.3103	-27.8503	-11.4148
0.0372884	-32.1298	37.2884	-27.8462	-11.4185
0.0372683	-32.1281	37.2683	-27.842	-11.4133
0.0372487	-32.1264	37.2487	-27.8378	-11.4067
0.0372265	-32.1248	37.2264	-27.8337	-11.4282
0.0372014	-32.1231	37.2014	-27.8295	-11.4355
0.0371719	-32.1214	37.1719	-27.8253	-11.4244
0.0371434	-32.1198	37.1434	-27.8212	-11.4301
0.0371085	-32.1181	37.1085	-27.817	-11.4264
0.0370819	-32.1164	37.0819	-27.8128	-11.4141
0.0370552	-32.1148	37.0552	-27.8087	-11.4056
0.0370323	-32.1131	37.0323	-27.8045	-11.435
0.0370148	-32.1114	37.0148	-27.8003	-11.4465
0.0370043	-32.1098	37.0043	-27.7962	-11.4626
0.0369969	-32.1081	36.9969	-27.792	-11.4719
0.0369763	-32.1064	36.9763	-27.7878	-11.4912
0.0369498	-32.1048	36.9498	-27.7837	-11.4923
0.0369263	-32.1031	36.9263	-27.7795	-11.4867
0.0369112	-32.1014	36.9112	-27.7753	-11.4853
0.0368981	-32.0998	36.8981	-27.7712	-11.4939
0.0368823	-32.0981	36.8823	-27.767	-11.4887
0.0368707	-32.0964	36.8707	-27.7628	-11.4871
0.0368864	-32.0948	36.8864	-27.7587	-11.4972
0.0369062	-32.0931	36.9062	-27.7545	-11.4758
0.0369009	-32.0914	36.9009	-27.7503	-11.4622
0.0369	-32.0898	36.9	-27.7462	-11.4697
0.0369017	-32.0881	36.9017	-27.742	-11.4721
0.0369032	-32.0864	36.9032	-27.7378	-11.4656
0.0369006	-32.0848	36.9006	-27.7337	-11.4846
0.036898	-32.0831	36.898	-27.7295	-11.4984
0.036901	-32.0814	36.901	-27.7253	-11.5055
0.036905	-32.0798	36.905	-27.7212	-11.5145
0.036909	-32.0781	36.909	-27.717	-11.5223
0.0369097	-32.0764	36.9097	-27.7128	-11.5317
0.0369015	-32.0748	36.9015	-27.7087	-11.5366
0.0368934	-32.0731	36.8934	-27.7045	-11.5197
0.0368853	-32.0714	36.8853	-27.7003	-11.5194
0.0368763	-32.0698	36.8763	-27.6962	-11.5246
0.0368624	-32.0681	36.8624	-27.692	-11.5147
0.0368423	-32.0664	36.8423	-27.6878	-11.5071
0.0368178	-32.0648	36.8178	-27.6837	-11.5183
0.0367872	-32.0631	36.7872	-27.6795	-11.5065
0.0367582	-32.0614	36.7582	-27.6753	-11.4917
0.036733	-32.0598	36.733	-27.6712	-11.4939
0.0367069	-32.0581	36.7069	-27.667	-11.4948
0.0366804	-32.0564	36.6804	-27.6628	-11.4872
0.0366601	-32.0548	36.6601	-27.6587	-11.4802
0.0366445	-32.0531	36.6445	-27.6545	-11.4687
0.036632	-32.0514	36.632	-27.6503	-11.455
0.0366181	-32.0498	36.6181	-27.6462	-11.451
0.0365909	-32.0481	36.5909	-27.642	-11.4578
0.036569	-32.0465	36.569	-27.6378	-11.4649
0.036553	-32.0448	36.553	-27.6337	-11.4886
0.0365486	-32.0431	36.5486	-27.6295	-11.513
0.0365458	-32.0415	36.5458	-27.6253	-11.5296
0.0365387	-32.0398	36.5387	-27.6212	-11.5392
0.0365298	-32.0381	36.5298	-27.617	-11.5616
0.0365251	-32.0365	36.5251	-27.6128	-11.5677
0.0365221	-32.0348	36.5221	-27.6087	-11.5598
0.0365145	-32.0331	36.5145	-27.6045	-11.5575
0.0365019	-32.0315	36.5019	-27.6003	-11.5595
0.0364928	-32.0298	36.4928	-27.5962	-11.5557
0.0364984	-32.0281	36.4984	-27.592	-11.558
0.0365153	-32.0265	36.5153	-27.5878	-11.572
0.0365308	-32.0248	36.5308	-27.5837	-11.5813
0.0365371	-32.0231	36.5371	-27.5795	-11.5834
0.0365422	-32.0215	36.5422	-27.5753	-11.5981
0.0365488	-32.0198	36.5488	-27.5712	-11.5994
0.0365559	-32.0181	36.5559	-27.567	-11.5988
0.0365602	-32.0165	36.5602	-27.5629	-11.6187
0.03656	-32.0148	36.56	-27.5587	-11.6375
0.0365468	-32.0131	36.5468	-27.5545	-11.6425
0.0365398	-32.0115	36.5398	-27.5504	-11.6493
0.0365352	-32.0098	36.5352	-27.5462	-11.6495
0.0365243	-32.0081	36.5243	-27.542	-11.624
0.0365131	-32.0065	36.5131	-27.5379	-11.6182
0.0365053	-32.0048	36.5053	-27.5337	-11.6098
0.0364969	-32.0031	36.4969	-27.5295	-11.6104
0.0364873	-32.0015	36.4873	-27.5254	-11.6262
0.0364796	-31.9998	36.4796	-27.5212	-11.6361
0.0364679	-31.9981	36.4679	-27.517	-11.6364
0.0364551	-31.9965	36.4551	-27.5129	-11.6308
0.0364429	-31.9948	36.4429	-27.5087	-11.6404
0.0364391	-31.9931	36.4391	-27.5045	-11.6372
0.036443	-31.9915	36.443	-27.5004	-11.648
0.0364431	-31.9898	36.4431	-27.4962	-11.6588
0.0364383	-31.9881	36.4383	-27.492	-11.6666
0.0364378	-31.9865	36.4378	-27.4879	-11.654
0.0364357	-31.9848	36.4357	-27.4837	-11.6403
0.0364305	-31.9831	36.4305	-27.4795	-11.628
0.0364185	-31.9815	36.4185	-27.4754	-11.6189
0.0364073	-31.9798	36.4073	-27.4712	-11.6191
0.0363993	-31.9781	36.3993	-27.467	-11.6345
0.0363965	-31.9765	36.3965	-27.4629	-11.657
0.0363975	-31.9748	36.3975	-27.4587	-11.6713
0.0364009	-31.9731	36.4009	-27.4545	-11.6849
0.0364026	-31.9715	36.4026	-27.4504	-11.6957
0.0364001	-31.9698	36.4001	-27.4462	-11.6926
0.0363991	-31.9681	36.3991	-27.442	-11.6949
0.0363959	-31.9665	36.3959	-27.4379	-11.693
0.0363862	-31.9648	36.3862	-27.4337	-11.6884
0.0363748	-31.9631	36.3748	-27.4295	-11.6818
0.0363672	-31.9615	36.3672	-27.4254	-11.6788
0.0363629	-31.9598	36.3629	-27.4212	-11.6703
0.0363612	-31.9581	36.3612	-27.417	-11.6728
0.0363594	-31.9565	36.3594	-27.4129	-11.6764
0.0363654	-31.9548	36.3654	-27.4087	-11.6923
0.0363692	-31.9531	36.3692	-27.4045	-11.7093
0.0363756	-31.9515	36.3756	-27.4004	-11.7097
0.0363924	-31.9498	36.3924	-27.3962	-11.7124
0.0364129	-31.9481	36.4129	-27.392	-11.7073
0.0364455	-31.9465	36.4455	-27.3879	-11.6793
0.0364787	-31.9448	36.4787	-27.3837	-11.6716
0.0365109	-31.9431	36.5109	-27.3795	-11.6829
0.036548	-31.9415	36.548	-27.3754	-11.6839
0.0365911	-31.9398	36.5911	-27.3712	-11.6882
0.0366375	-31.9381	36.6375	-27.367	-11.7039
0.0366841	-31.9365	36.6841	-27.3629	-11.7104
0.0367384	-31.9348	36.7384	-27.3587	-11.7109
0.0367823	-31.9331	36.7823	-27.3545	-11.7098
0.0368289	-31.9315	36.8289	-27.3504	-11.7124
0.0368694	-31.9298	36.8694	-27.3462	-11.7286
0.0369099	-31.9281	36.9099	-27.342	-11.739
0.0369438	-31.9265	36.9438	-27.3379	-11.7515
0.0369736	-31.9248	36.9736	-27.3337	-11.7549
0.037007	-31.9231	37.007	-27.3295	-11.7574
0.0370407	-31.9215	37.0407	-27.3254	-11.7369
0.0370681	-31.9198	37.0681	-27.3212	-11.7229
0.0370843	-31.9181	37.0843	-27.317	-11.7156
0.0371012	-31.9165	37.1012	-27.3129	-11.7156
0.0371111	-31.9148	37.1111	-27.3087	-11.7261
0.0371128	-31.9131	37.1128	-27.3045	-11.7415
0.0371014	-31.9115	37.1014	-27.3004	-11.7388
0.0370894	-31.9098	37.0894	-27.2962	-11.7205
0.0370909	-31.9081	37.0909	-27.292	-11.7258
0.0370919	-31.9065	37.0919	-27.2879	-11.7178
0.0370951	-31.9048	37.0951	-27.2837	-11.7091
0.0370971	-31.9031	37.0971	-27.2795	-11.72
0.0370969	-31.9015	37.0969	-27.2754	-11.744
0.0370953	-31.8998	37.0953	-27.2712	-11.7329
0.0370977	-31.8981	37.0977	-27.267	-11.719
0.0370951	-31.8965	37.0951	-27.2629	-11.7037
0.0370883	-31.8948	37.0883	-27.2587	-11.6971
0.0370841	-31.8931	37.0841	-27.2545	-11.6889
0.0370938	-31.8915	37.0938	-27.2504	-11.6944
0.0371055	-31.8898	37.1055	-27.2462	-11.714
0.037101	-31.8881	37.101	-27.242	-11.7352
0.0370867	-31.8865	37.0867	-27.2379	-11.7434
0.0370795	-31.8848	37.0795	-27.2337	-11.7432
0.0370704	-31.8831	37.0704	-27.2295	-11.7427
0.037059	-31.8815	37.059	-27.2254	-11.739
0.0370482	-31.8798	37.0482	-27.2212	-11.7286
0.0370379	-31.8781	37.0379	-27.2171	-11.7244
0.0370246	-31.8765	37.0246	-27.2129	-11.7311
0.0370163	-31.8748	37.0163	-27.2087	-11.7347
0.0370191	-31.8731	37.0191	-27.2046	-11.7417
0.0370181	-31.8715	37.0181	-27.2004	-11.7512
0.0370159	-31.8698	37.0159	-27.1962	-11.7594
0.0370203	-31.8682	37.0203	-27.1921	-11.7613
0.0370303	-31.8665	37.0303	-27.1879	-11.7692
0.0370446	-31.8648	37.0446	-27.1837	-11.775
0.0370524	-31.8632	37.0524	-27.1796	-11.7866
0.0370578	-31.8615	37.0578	-27.1754	-11.8016
0.0370674	-31.8598	37.0674	-27.1712	-11.8059
0.0370777	-31.8582	37.0777	-27.1671	-11.7948
0.0370926	-31.8565	37.0926	-27.1629	-11.7748
0.0371082	-31.8548	37.1082	-27.1587	-11.767
0.0371166	-31.8532	37.1166	-27.1546	-11.7695
0.037118	-31.8515	37.118	-27.1504	-11.7915
0.03712	-31.8498	37.12	-27.1462	-11.8114
0.0371249	-31.8482	37.1249	-27.1421	-11.8405
0.0371276	-31.8465	37.1276	-27.1379	-11.8649
0.0371215	-31.8448	37.1215	-27.1337	-11.8764
0.0371117	-31.8432	37.1117	-27.1296	-11.8735
0.0370943	-31.8415	37.0943	-27.1254	-11.8731
0.0370794	-31.8398	37.0794	-27.1212	-11.8612
0.0370606	-31.8382	37.0606	-27.1171	-11.8441
0.0370401	-31.8365	37.0401	-27.1129	-11.8244
0.0370206	-31.8348	37.0206	-27.1087	-11.8134
0.0370035	-31.8332	37.0035	-27.1046	-11.8133
0.0369866	-31.8315	36.9866	-27.1004	-11.8237
0.036968	-31.8298	36.968	-27.0962	-11.8404
0.0369486	-31.8282	36.9486	-27.0921	-11.8481
0.0369217	-31.8265	36.9217	-27.0879	-11.8557
0.0368949	-31.8248	36.8949	-27.0837	-11.8648
0.036871	-31.8232	36.871	-27.0796	-11.8655
0.0368572	-31.8215	36.8572	-27.0754	-11.8661
0.0368466	-31.8198	36.8466	-27.0712	-11.8715
0.0368291	-31.8182	36.8291	-27.0671	-11.8774
0.036814	-31.8165	36.814	-27.0629	-11.8858
0.0367939	-31.8148	36.7939	-27.0587	-11.8872
0.0367684	-31.8132	36.7684	-27.0546	-11.8936
0.0367446	-31.8115	36.7446	-27.0504	-11.8853
0.0367254	-31.8098	36.7254	-27.0462	-11.8715
0.0367081	-31.8082	36.7081	-27.0421	-11.86
0.036701	-31.8065	36.701	-27.0379	-11.8589
0.0367019	-31.8048	36.7019	-27.0337	-11.8493
0.0366957	-31.8032	36.6957	-27.0296	-11.8572
0.0366813	-31.8015	36.6813	-27.0254	-11.8718
0.0366649	-31.7998	36.6649	-27.0212	-11.8825
0.0366511	-31.7982	36.6511	-27.0171	-11.8889
0.036643	-31.7965	36.643	-27.0129	-11.9067
0.036643	-31.7948	36.643	-27.0087	-11.9183
0.0366493	-31.7932	36.6493	-27.0046	-11.9181
0.0366514	-31.7915	36.6514	-27.0004	-11.9179
0.036648	-31.7898	36.648	-26.9962	-11.9156
0.0366459	-31.7882	36.6459	-26.9921	-11.9001
0.0366466	-31.7865	36.6466	-26.9879	-11.898
0.0366427	-31.7848	36.6427	-26.9837	-11.9197
0.0366294	-31.7832	36.6294	-26.9796	-11.9422
0.0366242	-31.7815	36.6242	-26.9754	-11.977
0.0366175	-31.7798	36.6175	-26.9712	-12.0148
0.0366127	-31.7782	36.6127	-26.9671	-12.0287
0.03661	-31.7765	36.61	-26.9629	-12.0224
0.0366072	-31.7748	36.6072	-26.9587	-12.0229
0.0365995	-31.7732	36.5995	-26.9546	-12.0148
0.0365855	-31.7715	36.5855	-26.9504	-12.0022
0.0365777	-31.7698	36.5777	-26.9462	-11.9934
0.0365686	-31.7682	36.5686	-26.9421	-11.9961
0.0365522	-31.7665	36.5522	-26.9379	-11.9912
0.0365333	-31.7648	36.5333	-26.9337	-11.9929
0.0365181	-31.7632	36.5181	-26.9296	-12.0032
0.03651	-31.7615	36.51	-26.9254	-12.0196
0.0365104	-31.7598	36.5104	-26.9212	-12.0203
0.0365127	-31.7582	36.5127	-26.9171	-12.0172
0.0365147	-31.7565	36.5147	-26.9129	-12.0037
0.0365134	-31.7548	36.5134	-26.9087	-11.995
0.036512	-31.7532	36.512	-26.9046	-11.9777
0.0365147	-31.7515	36.5147	-26.9004	-11.9794
0.0365193	-31.7498	36.5193	-26.8962	-11.9949
0.03652	-31.7482	36.52	-26.8921	-12.0071
0.0365221	-31.7465	36.5221	-26.8879	-12.008
0.0365281	-31.7448	36.5281	-26.8838	-12.0191
0.0365357	-31.7432	36.5357	-26.8796	-12.0229
0.036536	-31.7415	36.536	-26.8754	-12.0136
0.0365266	-31.7398	36.5266	-26.8712	-12.0301
0.0365163	-31.7382	36.5163	-26.8671	-12.0391
0.0365088	-31.7365	36.5088	-26.8629	-12.0427
0.0365005	-31.7348	36.5005	-26.8588	-12.041
0.036493	-31.7332	36.493	-26.8546	-12.0644
0.0364856	-31.7315	36.4856	-26.8504	-12.069
0.0364778	-31.7298	36.4778	-26.8463	-12.1016
0.0364733	-31.7282	36.4733	-26.8421	-12.1272
0.0364714	-31.7265	36.4714	-26.8379	-12.1404
0.0364716	-31.7248	36.4716	-26.8338	-12.1339
0.0364685	-31.7232	36.4685	-26.8296	-12.1262
0.036469	-31.7215	36.469	-26.8254	-12.1032
0.036483	-31.7198	36.483	-26.8213	-12.0833
0.0364983	-31.7182	36.4983	-26.8171	-12.094
0.036511	-31.7165	36.511	-26.8129	-12.1083
0.0365184	-31.7148	36.5184	-26.8088	-12.1249
0.0365137	-31.7132	36.5137	-26.8046	-12.1246
0.0365078	-31.7115	36.5078	-26.8004	-12.1295
0.0364974	-31.7098	36.4974	-26.7963	-12.1262
0.0364891	-31.7082	36.4891	-26.7921	-12.1141
0.0365	-31.7065	36.5	-26.7879	-12.1002
0.0365198	-31.7048	36.5198	-26.7838	-12.1094
0.036531	-31.7032	36.531	-26.7796	-12.1128
0.0365264	-31.7015	36.5264	-26.7754	-12.1079
0.0365193	-31.6999	36.5193	-26.7713	-12.1146
0.0365101	-31.6982	36.5101	-26.7671	-12.1169
0.0364976	-31.6965	36.4976	-26.7629	-12.1155
0.0364833	-31.6949	36.4833	-26.7588	-12.1176
0.0364749	-31.6932	36.4749	-26.7546	-12.1322
0.0364708	-31.6915	36.4708	-26.7504	-12.1431
0.0364694	-31.6899	36.4694	-26.7463	-12.1542
0.0364713	-31.6882	36.4713	-26.7421	-12.16
0.0364713	-31.6865	36.4713	-26.7379	-12.1575
0.0364531	-31.6849	36.4531	-26.7338	-12.1497
0.0364316	-31.6832	36.4316	-26.7296	-12.1515
0.03642	-31.6815	36.42	-26.7254	-12.159
0.0364141	-31.6799	36.4141	-26.7213	-12.162
0.0364213	-31.6782	36.4213	-26.7171	-12.1655
0.0364301	-31.6765	36.4301	-26.7129	-12.1758
0.0364254	-31.6749	36.4254	-26.7088	-12.1731
0.0364225	-31.6732	36.4225	-26.7046	-12.1871
0.0364217	-31.6715	36.4217	-26.7004	-12.2149
0.0364229	-31.6699	36.4229	-26.6963	-12.2482
0.0364248	-31.6682	36.4248	-26.6921	-12.2565
0.0364318	-31.6665	36.4318	-26.6879	-12.2552
0.0364291	-31.6649	36.4291	-26.6838	-12.2425
0.0364237	-31.6632	36.4237	-26.6796	-12.225
0.036422	-31.6615	36.422	-26.6754	-12.2058
0.0364161	-31.6599	36.4161	-26.6713	-12.2037
0.0363984	-31.6582	36.3984	-26.6671	-12.2115
0.0363776	-31.6565	36.3776	-26.6629	-12.1993
0.0363703	-31.6549	36.3703	-26.6588	-12.2017
0.0363767	-31.6532	36.3767	-26.6546	-12.2126
[truncated: 33,996 more rows]

## Sheet: Fig.1f
##BLOCKS= 2
Note:
~End
Plate:	Plate#1	1.3	TimeFormat	Kinetic	Absorbance	Raw	FALSE	181	10800	60				1	340	1	12	96	1	8	None
Time(hh:mm:ss)	Temperature(ˇC)	A1	A2	A3	A4	A5	A6	A7	A8	A9	A10	A11	A12	B1	B2	B3	B4	B5	B6	B7	B8	B9	B10	B11	B12	C1	C2	C3	C4	C5	C6	C7	C8	C9	C10	C11	C12	D1	D2	D3	D4	D5	D6	D7	D8	D9	D10	D11	D12
00:00:00	35.8	1.3117	1.3158	1.3455	1.3042	1.3253	1.3045	1.2866	1.2819	1.2752	1.2696	1.2856	1.2816	1.3091	1.3309	1.3034	1.2902	1.301	1.3048	1.3027	1.2882	1.3221	1.278	1.2838	1.2699	1.3529	1.3785	1.3655	1.3717	1.3562	1.3649	1.3536	1.333	1.3411	1.3416	1.3787	1.3391	1.378	1.3698	1.3636	1.3547	1.3532	1.3566	1.2814	1.3656	1.3616	1.3341	1.3607	1.2907
01:00:00	36	1.305	1.3151	1.3432	1.3009	1.313	1.3007	1.2828	1.2733	1.2693	1.2693	1.2736	1.2773	1.3135	1.3229	1.2997	1.2871	1.2972	1.2966	1.3036	1.2857	1.3162	1.2804	1.2826	1.2701	1.3488	1.3719	1.3602	1.3665	1.3538	1.3596	1.3517	1.3292	1.3354	1.3389	1.3738	1.3382	1.3718	1.3628	1.3595	1.3538	1.3506	1.3553	1.2845	1.3617	1.3568	1.3344	1.3743	1.282
02:00:00	35.9	1.3041	1.3022	1.3422	1.2919	1.3087	1.2948	1.2756	1.2675	1.2608	1.2653	1.2629	1.2665	1.3074	1.3154	1.2925	1.2797	1.2909	1.2889	1.292	1.2813	1.2795	1.2766	1.2781	1.2633	1.3411	1.3654	1.3515	1.3579	1.3462	1.3488	1.3411	1.3214	1.3291	1.3333	1.3333	1.3329	1.365	1.3546	1.3493	1.3482	1.3432	1.3463	1.2694	1.3561	1.3475	1.3286	1.3519	1.2734
03:00:00	35.9	1.2944	1.2884	1.3346	1.2944	1.3021	1.292	1.2736	1.2649	1.2599	1.2642	1.2598	1.2656	1.3056	1.3186	1.2883	1.2781	1.283	1.2841	1.2933	1.278	1.2737	1.2473	1.2685	1.2627	1.3403	1.3644	1.3479	1.3568	1.3444	1.3495	1.3403	1.3193	1.3264	1.3309	1.3326	1.3336	1.3625	1.3523	1.3459	1.3439	1.34	1.341	1.2677	1.3527	1.3443	1.3263	1.3513	1.271
04:00:00	36	1.2902	1.2803	1.3328	1.2821	1.2946	1.2844	1.2698	1.2638	1.2566	1.2591	1.253	1.2554	1.3059	1.305	1.2805	1.2736	1.2768	1.2869	1.2899	1.2733	1.2671	1.2448	1.2648	1.2498	1.3348	1.3556	1.3406	1.347	1.3359	1.335	1.3338	1.3144	1.3217	1.3226	1.3289	1.3204	1.3592	1.3452	1.3383	1.3398	1.3336	1.3336	1.2627	1.3495	1.3376	1.3242	1.344	1.266
05:00:00	36	1.2887	1.2758	1.3245	1.275	1.2845	1.2753	1.2696	1.261	1.2525	1.253	1.2477	1.2493	1.2935	1.3036	1.2764	1.2685	1.2689	1.2711	1.2865	1.272	1.2616	1.2414	1.2626	1.2458	1.3304	1.3524	1.3369	1.3403	1.3295	1.3274	1.331	1.3097	1.3136	1.3157	1.3206	1.3163	1.3561	1.3421	1.3325	1.3303	1.3253	1.3259	1.2618	1.3463	1.33	1.318	1.3389	1.2572
06:00:00	36	1.2882	1.2734	1.3176	1.2684	1.2718	1.2684	1.2682	1.2605	1.2509	1.2465	1.2373	1.2379	1.2911	1.3005	1.2697	1.2618	1.2609	1.2645	1.2841	1.2692	1.2573	1.2373	1.2674	1.2372	1.3287	1.3421	1.3261	1.3323	1.3215	1.3204	1.3287	1.3059	1.3101	1.3169	1.3138	1.3053	1.3552	1.3352	1.3244	1.3226	1.3172	1.3168	1.2568	1.343	1.3219	1.3145	1.3312	1.2489
07:00:00	36.1	1.2861	1.2672	1.31	1.2557	1.2588	1.2522	1.2663	1.2547	1.2371	1.2487	1.2261	1.2225	1.2896	1.2982	1.2629	1.2476	1.2504	1.2499	1.2849	1.269	1.2528	1.2275	1.2413	1.2234	1.3252	1.3352	1.3169	1.3209	1.31	1.3099	1.3256	1.3005	1.3042	1.2993	1.2995	1.2908	1.3521	1.3297	1.3182	1.3122	1.3068	1.3055	1.2555	1.3367	1.3147	1.3052	1.321	1.237
08:00:00	36.1	1.2841	1.2614	1.3088	1.2421	1.242	1.2357	1.2634	1.2485	1.2259	1.2218	1.2095	1.2033	1.2852	1.2906	1.2522	1.242	1.24	1.2366	1.2901	1.2599	1.249	1.2257	1.2286	1.205	1.3237	1.3283	1.3061	1.3074	1.2983	1.2971	1.3227	1.2934	1.2931	1.2951	1.2963	1.2742	1.3488	1.3223	1.3034	1.2988	1.2855	1.2918	1.2513	1.3303	1.3034	1.2959	1.3133	1.2222
09:00:00	36.1	1.2808	1.2566	1.288	1.2282	1.2223	1.2146	1.2637	1.2517	1.2168	1.2069	1.1921	1.1787	1.2817	1.2934	1.2644	1.229	1.2275	1.2205	1.2847	1.261	1.236	1.2084	1.2163	1.2014	1.32	1.321	1.2921	1.297	1.2805	1.2781	1.3189	1.2876	1.2847	1.2727	1.2896	1.2576	1.3459	1.3154	1.2915	1.286	1.2775	1.2792	1.2514	1.3263	1.2928	1.2849	1.2929	1.2022
10:00:00	36.1	1.2777	1.2508	1.2758	1.2071	1.1997	1.1867	1.2616	1.2407	1.2035	1.1914	1.1682	1.1489	1.285	1.2802	1.2274	1.2129	1.2014	1.1966	1.2827	1.2542	1.223	1.1946	1.1981	1.1625	1.3148	1.3133	1.275	1.2723	1.2598	1.2576	1.3186	1.2793	1.2675	1.2543	1.2574	1.2325	1.3431	1.3062	1.2744	1.267	1.2564	1.2546	1.2476	1.3179	1.2754	1.2678	1.2711	1.1769
11:00:00	36.1	1.2761	1.2462	1.275	1.187	1.1722	1.1642	1.2579	1.2352	1.1864	1.1706	1.1438	1.1176	1.2716	1.2767	1.2217	1.1941	1.1782	1.1748	1.2828	1.2505	1.2113	1.1764	1.1769	1.1586	1.3127	1.3029	1.2574	1.2543	1.2378	1.2369	1.3176	1.273	1.2515	1.2368	1.2312	1.205	1.3405	1.3	1.2593	1.2488	1.2343	1.2307	1.2457	1.3121	1.2598	1.2536	1.2513	1.1505
12:00:00	36.1	1.2729	1.2368	1.2398	1.1657	1.1428	1.1266	1.2559	1.2289	1.173	1.1468	1.1143	1.0839	1.2675	1.2709	1.1999	1.1736	1.1516	1.1448	1.2786	1.246	1.1938	1.1601	1.1531	1.1045	1.3081	1.2949	1.2373	1.2305	1.2122	1.2025	1.3136	1.2602	1.2331	1.2128	1.2115	1.1697	1.3367	1.2914	1.2354	1.2287	1.2089	1.2039	1.2403	1.3037	1.2416	1.2281	1.226	1.1201
13:00:00	36.1	1.2731	1.2299	1.2253	1.1384	1.1076	1.0899	1.2548	1.2201	1.1493	1.1216	1.0804	1.0424	1.2706	1.2622	1.1843	1.1513	1.1218	1.1107	1.2773	1.2402	1.1766	1.1407	1.1263	1.0751	1.3058	1.2836	1.2129	1.2032	1.1817	1.1734	1.3091	1.2507	1.2078	1.185	1.1844	1.1408	1.3314	1.2811	1.2118	1.1947	1.1785	1.1735	1.233	1.2958	1.219	1.2042	1.1954	1.0855
14:00:00	36.1	1.268	1.2206	1.1983	1.1103	1.0753	1.0495	1.2511	1.2129	1.1303	1.0934	1.0458	0.9967	1.2675	1.2578	1.1699	1.1269	1.0909	1.0728	1.278	1.2321	1.1586	1.1128	1.0897	1.0297	1.2998	1.2749	1.1885	1.1711	1.1464	1.1394	1.309	1.2464	1.1859	1.1545	1.1492	1.1004	1.3269	1.2725	1.1864	1.1643	1.1443	1.1382	1.2301	1.2879	1.1952	1.1744	1.1624	1.0476
15:00:00	36.2	1.2688	1.215	1.1767	1.0835	1.0304	1.0074	1.2486	1.204	1.1094	1.0609	1.0065	0.9443	1.2571	1.2475	1.1457	1.0997	1.053	1.0347	1.2727	1.2258	1.141	1.0848	1.0547	0.9856	1.297	1.2666	1.1617	1.1378	1.1104	1.1022	1.3041	1.2342	1.1611	1.1217	1.1136	1.0596	1.3229	1.2628	1.1599	1.1398	1.1089	1.0998	1.2294	1.2786	1.1695	1.1489	1.1281	1.0081
16:00:00	36.2	1.2618	1.206	1.1535	1.0507	0.9901	0.9592	1.2437	1.198	1.0869	1.0284	0.9606	0.8935	1.257	1.2424	1.1355	1.0702	1.0153	0.9916	1.273	1.22	1.1211	1.0603	1.0168	0.9422	1.292	1.2578	1.1336	1.1065	1.0754	1.06	1.2997	1.2252	1.1326	1.0904	1.0754	1.0143	1.3201	1.2553	1.1322	1.0981	1.0701	1.0589	1.2267	1.2726	1.1423	1.1162	1.0914	0.9685
17:00:00	36.2	1.2605	1.1977	1.1302	1.0173	0.9466	0.9065	1.241	1.1918	1.0637	0.9926	0.9167	0.84	1.2556	1.2343	1.1196	1.0407	0.9752	0.9454	1.2674	1.2152	1.0993	1.029	0.9736	0.8976	1.2873	1.2467	1.104	1.0657	1.0301	1.0163	1.2958	1.2159	1.1046	1.0516	1.0342	0.9661	1.3157	1.2464	1.1025	1.0601	1.0283	1.0178	1.2223	1.2626	1.1142	1.0802	1.0488	0.9188
18:00:00	36.2	1.2574	1.1906	1.1103	0.9867	0.917	0.8594	1.2386	1.1797	1.0451	0.9596	0.8682	0.7819	1.2448	1.226	1.0834	1.0124	0.9323	0.8961	1.2669	1.2087	1.0762	0.9981	0.9326	0.8391	1.2839	1.2395	1.0721	1.0272	0.9858	0.9695	1.2943	1.2092	1.0743	1.0154	0.9899	0.9175	1.3114	1.2378	1.0729	1.0229	0.9834	0.9707	1.2177	1.2545	1.0845	1.039	1.0061	0.8702
19:00:00	36.2	1.253	1.1811	1.0814	0.9514	0.8513	0.801	1.2373	1.1718	1.0177	0.924	0.8197	0.7252	1.248	1.2176	1.0603	0.9773	0.8868	0.8446	1.2646	1.1992	1.0505	0.9633	0.8866	0.7842	1.2837	1.2308	1.0439	0.9862	0.9393	0.9203	1.2879	1.2008	1.043	0.9751	0.9482	0.8668	1.3079	1.2299	1.0414	0.9826	0.9373	0.922	1.2137	1.2443	1.0538	1.0026	0.9595	0.8198
20:00:00	36.2	1.252	1.1778	1.0586	0.9184	0.8023	0.7465	1.2334	1.1646	0.9925	0.8849	0.7685	0.6666	1.2444	1.2142	1.0402	0.9454	0.8409	0.7918	1.2621	1.1931	1.0277	0.9297	0.8396	0.7282	1.2751	1.2216	1.012	0.9442	0.8913	0.8751	1.2848	1.1903	1.0127	0.9294	0.8949	0.8114	1.302	1.2231	1.0117	0.94	0.889	0.8705	1.2109	1.237	1.024	0.9648	0.9119	0.7682
21:00:00	36.2	1.2493	1.1656	1.0323	0.878	0.7465	0.6851	1.2311	1.1582	0.9681	0.846	0.7155	0.609	1.2434	1.2037	1.0423	0.9066	0.7895	0.7417	1.2488	1.1873	1.0034	0.894	0.7898	0.6766	1.2651	1.2114	0.9765	0.8973	0.837	0.8144	1.2531	1.1803	0.9799	0.8837	0.8443	0.7528	1.2899	1.2119	0.9763	0.8918	0.8334	0.8157	1.2075	1.2273	0.9883	0.9132	0.8585	0.7156
22:00:00	36.2	1.2462	1.1594	1.0086	0.8422	0.6976	0.6289	1.2271	1.1486	0.9413	0.8094	0.6635	0.5454	1.238	1.1996	0.9946	0.8764	0.7442	0.6812	1.2552	1.1798	0.9786	0.8584	0.7394	0.6185	1.2653	1.2049	0.9486	0.8558	0.7909	0.7661	1.2485	1.1732	0.9475	0.8373	0.7936	0.6999	1.2913	1.2067	0.9498	0.8542	0.7887	0.7652	1.2014	1.2208	0.9617	0.8703	0.8113	0.6612
23:00:00	36.2	1.2433	1.1513	0.981	0.8067	0.6449	0.571	1.2233	1.1415	0.9159	0.7695	0.6084	0.4845	1.2357	1.1912	0.9673	0.8392	0.6915	0.6258	1.2518	1.1722	0.9524	0.822	0.6872	0.5666	1.2586	1.1985	0.9177	0.8095	0.7392	0.7111	1.2461	1.1646	0.9132	0.7903	0.7405	0.6425	1.2857	1.1983	0.9211	0.8066	0.7363	0.71	1.196	1.212	0.9307	0.8284	0.7584	0.6063
1 day, 0:00:00	36.3	1.2375	1.1445	0.9566	0.7691	0.5951	0.5089	1.2226	1.1365	0.8933	0.7281	0.5559	0.4322	1.2316	1.183	0.9442	0.8051	0.6419	0.5689	1.2477	1.1662	0.928	0.7895	0.6354	0.5162	1.2543	1.1894	0.89	0.7664	0.6868	0.6526	1.2379	1.1545	0.8847	0.7433	0.6875	0.5848	1.2803	1.1919	0.8897	0.7625	0.6832	0.655	1.1908	1.2048	0.899	0.7809	0.7046	0.5518
1 day, 1:00:00	36.3	1.2431	1.1389	0.9337	0.7306	0.5395	0.4545	1.2191	1.1267	0.8662	0.6897	0.5024	0.3724	1.2274	1.1788	0.9248	0.7684	0.5899	0.5096	1.2467	1.1605	0.9043	0.7502	0.581	0.4434	1.2489	1.1815	0.8592	0.7263	0.6333	0.5976	1.2326	1.1493	0.8547	0.696	0.6322	0.5284	1.2766	1.1841	0.8605	0.7162	0.6339	0.5991	1.1872	1.1964	0.8697	0.7323	0.6564	0.4985
1 day, 2:00:00	36.3	1.2327	1.1311	0.9092	0.693	0.4922	0.3993	1.2157	1.1196	0.8407	0.6512	0.4509	0.3274	1.2228	1.1729	0.8979	0.7381	0.5434	0.4535	1.2439	1.1547	0.8779	0.7107	0.5323	0.4046	1.2441	1.1749	0.8305	0.672	0.5796	0.54	1.2303	1.1407	0.8247	0.6486	0.5774	0.4733	1.2721	1.179	0.8348	0.6724	0.5768	0.5446	1.1812	1.1896	0.8406	0.6889	0.5953	0.446
1 day, 3:00:00	36.3	1.2294	1.1243	0.882	0.6576	0.4428	0.353	1.2105	1.1153	0.8173	0.6128	0.401	0.3101	1.2208	1.1649	0.8819	0.6949	0.4929	0.4012	1.2384	1.1476	0.8535	0.673	0.4794	0.3371	1.2378	1.1655	0.8025	0.6256	0.527	0.4866	1.2221	1.1318	0.7986	0.6013	0.5234	0.4195	1.2665	1.1695	0.807	0.6251	0.525	0.4901	1.1756	1.1805	0.8122	0.641	0.542	0.3951
1 day, 4:00:00	36.3	1.2272	1.1176	0.8582	0.6212	0.3951	0.3268	1.2076	1.1074	0.7945	0.5747	0.3562	0.3147	1.2197	1.1654	0.8665	0.6606	0.4407	0.3534	1.2375	1.1437	0.8302	0.6365	0.4278	0.3098	1.2352	1.1591	0.7817	0.581	0.4762	0.4353	1.2174	1.1289	0.7712	0.5561	0.4714	0.3693	1.2606	1.1638	0.7821	0.5825	0.4738	0.4384	1.1707	1.1743	0.7881	0.5954	0.4901	0.349
1 day, 5:00:00	36.3	1.2265	1.113	0.8378	0.5844	0.3514	0.3205	1.206	1.0996	0.771	0.5369	0.3201	0.3088	1.2163	1.1569	0.836	0.6257	0.3946	0.3195	1.2377	1.1375	0.8068	0.5996	0.3817	0.3248	1.2284	1.1521	0.7523	0.5379	0.4267	0.384	1.2113	1.1186	0.7453	0.5106	0.4208	0.3295	1.2552	1.1557	0.7569	0.5365	0.4263	0.3877	1.1654	1.1677	0.7618	0.5531	0.4385	0.3146
1 day, 6:00:00	36.3	1.2216	1.1073	0.8161	0.5507	0.3267	0.3204	1.2065	1.0968	0.7507	0.5063	0.3035	0.3061	1.2054	1.1486	0.8113	0.5899	0.352	0.3111	1.2333	1.1324	0.7846	0.565	0.3393	0.3057	1.2226	1.1474	0.7278	0.4939	0.3799	0.3403	1.2078	1.1151	0.7216	0.4674	0.3741	0.3127	1.25	1.15	0.7347	0.4941	0.3767	0.343	1.1605	1.1621	0.7388	0.5099	0.3887	0.3028
1 day, 7:00:00	36.3	1.2167	1.1017	0.7933	0.5168	0.3201	0.3221	1.1994	1.0905	0.7275	0.4686	0.2991	0.3062	1.2072	1.1441	0.7896	0.5561	0.3231	0.3086	1.2258	1.1242	0.765	0.5324	0.3134	0.3059	1.2192	1.1387	0.7051	0.4533	0.3397	0.3155	1.2001	1.1031	0.6958	0.4258	0.3326	0.3093	1.2441	1.1419	0.7114	0.4527	0.3364	0.3165	1.1546	1.1523	0.7164	0.4659	0.3462	0.3012
1 day, 8:00:00	36.3	1.2217	1.0957	0.7723	0.4839	0.3185	0.3209	1.1984	1.0841	0.7078	0.4336	0.2984	0.3047	1.2058	1.1601	0.7692	0.5236	0.3135	0.3077	1.2233	1.1226	0.74	0.4972	0.3063	0.3031	1.2121	1.1371	0.683	0.413	0.3189	0.3116	1.1973	1.0955	0.677	0.386	0.3253	0.308	1.2387	1.136	0.6897	0.416	0.3156	0.3101	1.149	1.1453	0.6932	0.4243	0.319	0.2996
1 day, 9:00:00	36.3	1.2194	1.0924	0.7527	0.452	0.3187	0.3216	1.1928	1.0832	0.6892	0.4012	0.2991	0.3044	1.2019	1.1368	0.7501	0.4948	0.3106	0.3063	1.2236	1.1193	0.7186	0.4632	0.3059	0.3021	1.2082	1.1254	0.6627	0.3764	0.3146	0.3083	1.1894	1.0899	0.6545	0.3508	0.3098	0.3074	1.2335	1.1302	0.6693	0.378	0.3105	0.3083	1.1442	1.1403	0.6732	0.3854	0.3114	0.2989
1 day, 10:00:00	36.3	1.2095	1.0867	0.7362	0.4235	0.3175	0.3198	1.1902	1.075	0.67	0.3728	0.2963	0.3058	1.1986	1.1297	0.7313	0.459	0.3077	0.3065	1.2197	1.1139	0.7048	0.4334	0.3042	0.3085	1.203	1.1194	0.6429	0.3462	0.3127	0.307	1.1857	1.0827	0.6344	0.3254	0.3079	0.3075	1.2302	1.1231	0.6507	0.3462	0.3122	0.3084	1.1398	1.1329	0.6535	0.3529	0.3091	0.2986
1 day, 11:00:00	36.3	1.2084	1.0845	0.7163	0.3927	0.3159	0.317	1.1863	1.0698	0.6528	0.3424	0.2959	0.305	1.195	1.1322	0.7104	0.4306	0.3085	0.3048	1.2301	1.1087	0.6802	0.4019	0.3063	0.3007	1.195	1.1121	0.6239	0.3261	0.3119	0.3056	1.1799	1.0751	0.6163	0.3127	0.3069	0.3072	1.2212	1.1192	0.6334	0.3241	0.3073	0.3098	1.1336	1.1255	0.6353	0.3257	0.3085	0.2984
1 day, 12:00:00	36.3	1.2042	1.0797	0.6952	0.3658	0.3191	0.3167	1.1844	1.0657	0.6319	0.3224	0.2972	0.3055	1.1949	1.1238	0.6948	0.4027	0.3059	0.3052	1.2137	1.1042	0.6601	0.3738	0.3013	0.3007	1.1901	1.1064	0.6056	0.32	0.3116	0.3057	1.1733	1.0687	0.5977	0.3082	0.3079	0.3069	1.2166	1.1112	0.6156	0.3144	0.3071	0.3081	1.1231	1.1181	0.6162	0.316	0.3078	0.2976
1 day, 13:00:00	36.3	1.1981	1.074	0.6797	0.3425	0.3155	0.3201	1.1801	1.0635	0.6185	0.3096	0.2971	0.3043	1.1911	1.1169	0.6767	0.3736	0.3046	0.3067	1.2102	1.1003	0.6439	0.3486	0.3012	0.3022	1.1841	1.1018	0.5885	0.3182	0.3112	0.306	1.1699	1.0619	0.5802	0.3082	0.3065	0.306	1.2123	1.1061	0.5981	0.3122	0.3091	0.3068	1.1223	1.1129	0.6008	0.311	0.3062	0.2975
1 day, 14:00:00	36.3	1.1965	1.0703	0.6615	0.3271	0.3154	0.3199	1.1779	1.0576	0.5992	0.314	0.2948	0.3052	1.1885	1.1138	0.6712	0.3494	0.306	0.3101	1.2075	1.0978	0.6256	0.331	0.3011	0.3004	1.1795	1.0937	0.5739	0.3162	0.309	0.305	1.1605	1.0553	0.5638	0.3067	0.3055	0.3116	1.2057	1.0983	0.5815	0.3092	0.3077	0.3047	1.1154	1.1034	0.5844	0.3081	0.305	0.297
1 day, 15:00:00	36.3	1.1953	1.0657	0.6456	0.3188	0.319	0.3153	1.1773	1.0539	0.587	0.3069	0.2961	0.3046	1.1859	1.1105	0.6439	0.3334	0.3053	0.3072	1.2029	1.0942	0.6093	0.3117	0.3064	0.3223	1.1739	1.0873	0.5577	0.3239	0.3106	0.3057	1.156	1.049	0.5484	0.3053	0.3059	0.3052	1.2001	1.0931	0.5681	0.31	0.306	0.3061	1.1101	1.0979	0.5679	0.3091	0.3047	0.2968
1 day, 16:00:00	36.3	1.1931	1.0628	0.6311	0.3142	0.3159	0.3157	1.1709	1.0487	0.5712	0.3057	0.2964	0.3039	1.1777	1.108	0.6327	0.3183	0.3086	0.3115	1.201	1.0883	0.5944	0.3111	0.3004	0.3138	1.1684	1.0821	0.5433	0.3192	0.3102	0.3043	1.15	1.0439	0.5356	0.3049	0.3059	0.3062	1.1948	1.0871	0.5541	0.3092	0.3044	0.3048	1.105	1.091	0.5539	0.3092	0.3049	0.2967
1 day, 17:00:00	36.3	1.1885	1.0581	0.6173	0.3129	0.3163	0.3195	1.167	1.0456	0.5559	0.3031	0.296	0.3044	1.1786	1.1059	0.6156	0.3147	0.3056	0.3046	1.1972	1.086	0.5784	0.3062	0.3145	0.3011	1.1629	1.077	0.5302	0.3143	0.3102	0.3058	1.1444	1.037	0.5204	0.3044	0.3052	0.3063	1.1897	1.0812	0.5412	0.3091	0.304	0.3041	1.0994	1.0854	0.54	0.3079	0.3064	0.2964
1 day, 18:00:00	36.3	1.1844	1.0543	0.6073	0.3126	0.3135	0.3159	1.1639	1.0425	0.5432	0.3039	0.2952	0.3047	1.1707	1.1004	0.5981	0.3138	0.3059	0.3047	1.1972	1.0815	0.5635	0.3039	0.3001	0.3009	1.1585	1.0695	0.5204	0.3147	0.312	0.303	1.1411	1.0293	0.5075	0.3051	0.3051	0.3071	1.1839	1.0752	0.5291	0.3086	0.307	0.304	1.093	1.078	0.527	0.3055	0.3042	0.2993
1 day, 19:00:00	36.3	1.1857	1.054	0.5871	0.3158	0.3194	0.3155	1.1643	1.0392	0.5298	0.3074	0.2959	0.303	1.171	1.0993	0.5891	0.3101	0.3048	0.3066	1.1918	1.0781	0.5504	0.3018	0.3003	0.3017	1.1518	1.0632	0.5043	0.314	0.31	0.3037	1.1324	1.0228	0.4946	0.3038	0.3049	0.3102	1.1792	1.07	0.5157	0.3091	0.304	0.3054	1.0876	1.0723	0.5151	0.3063	0.3068	0.296
1 day, 20:00:00	36.3	1.1791	1.0474	0.5762	0.3102	0.316	0.3148	1.1586	1.035	0.5198	0.3025	0.2958	0.3056	1.1704	1.0946	0.574	0.311	0.3045	0.3062	1.1883	1.0747	0.5363	0.3045	0.3017	0.2989	1.1464	1.0573	0.4926	0.3144	0.3078	0.3021	1.128	1.0165	0.4835	0.3058	0.3042	0.3053	1.1724	1.0643	0.5051	0.3072	0.3037	0.3035	1.0816	1.0659	0.5037	0.3056	0.305	0.2958
1 day, 21:00:00	36.4	1.1769	1.044	0.5628	0.3127	0.3141	0.3144	1.1564	1.0311	0.5094	0.3004	0.2937	0.3018	1.1616	1.0919	0.5912	0.3099	0.3025	0.3042	1.1864	1.072	0.5254	0.3056	0.2989	0.2989	1.1426	1.0526	0.482	0.3133	0.3098	0.3023	1.1206	1.0103	0.4718	0.3037	0.3033	0.3048	1.1665	1.0572	0.4939	0.3088	0.3045	0.3038	1.075	1.0588	0.4926	0.3078	0.305	0.2957
1 day, 22:00:00	36.3	1.1732	1.043	0.5535	0.3124	0.3198	0.3139	1.152	1.0319	0.4992	0.3054	0.2948	0.3028	1.1588	1.0868	0.5505	0.3091	0.3079	0.3039	1.1825	1.0691	0.5134	0.3023	0.302	0.3005	1.1353	1.0466	0.4723	0.3126	0.309	0.3037	1.1161	1.0053	0.4618	0.3033	0.3043	0.3031	1.1606	1.0519	0.484	0.3078	0.3028	0.3048	1.0703	1.054	0.4835	0.3051	0.3053	0.2955
1 day, 23:00:00	36.3	1.1697	1.0385	0.5441	0.3109	0.315	0.314	1.148	1.0232	0.4918	0.306	0.2938	0.3048	1.1564	1.0843	0.539	0.3125	0.3036	0.3033	1.1803	1.0642	0.5047	0.302	0.2992	0.2976	1.1303	1.0444	0.4667	0.3124	0.309	0.3049	1.1084	0.9971	0.4502	0.3036	0.3024	0.306	1.1544	1.045	0.4734	0.3094	0.3042	0.3032	1.0648	1.0448	0.4717	0.3054	0.3046	0.2968
2 days, 0:00:00	36.3	1.1689	1.0352	0.5354	0.3096	0.3128	0.314	1.1498	1.0226	0.4776	0.3067	0.2946	0.3058	1.1586	1.0811	0.5324	0.3085	0.3028	0.3063	1.1752	1.0616	0.493	0.3007	0.3015	0.3002	1.1189	1.0347	0.4512	0.3116	0.3093	0.3031	1.1033	0.991	0.4402	0.3034	0.3038	0.3036	1.1455	1.0409	0.4646	0.3068	0.3028	0.3028	1.0593	1.0366	0.4607	0.3057	0.3047	0.2946
2 days, 1:00:00	36.3	1.1658	1.0335	0.5331	0.3103	0.3141	0.3135	1.1442	1.0186	0.4694	0.3009	0.2936	0.302	1.1539	1.0802	0.5228	0.3091	0.304	0.3066	1.1735	1.0626	0.4851	0.2994	0.3023	0.2997	1.12	1.032	0.443	0.3118	0.3068	0.3012	1.0983	0.9855	0.4328	0.3028	0.3037	0.3043	1.1449	1.0344	0.4544	0.3118	0.3025	0.3021	1.0533	1.0335	0.4531	0.304	0.303	0.2955
2 days, 2:00:00	36.3	1.1623	1.0301	0.5166	0.3097	0.3131	0.3139	1.1417	1.0143	0.4602	0.3045	0.2929	0.3004	1.1521	1.0789	0.5101	0.3065	0.3061	0.3063	1.1703	1.0571	0.4737	0.2993	0.3013	0.2976	1.1135	1.0239	0.4326	0.3137	0.3079	0.3025	1.0915	0.9791	0.4235	0.3027	0.3031	0.3036	1.1379	1.0291	0.4458	0.3063	0.3027	0.3042	1.0438	1.0268	0.4425	0.3106	0.3039	0.2956
2 days, 3:00:00	36.3	1.1598	1.0259	0.5045	0.3114	0.3151	0.3156	1.1413	1.0125	0.4547	0.3021	0.2929	0.3025	1.1434	1.072	0.5018	0.3074	0.3074	0.3085	1.1704	1.0542	0.465	0.3007	0.3037	0.2989	1.1025	1.0167	0.4246	0.3113	0.3085	0.3025	1.0883	0.9729	0.4145	0.3026	0.3019	0.3024	1.1255	1.0239	0.4382	0.3059	0.3045	0.3038	1.0422	1.0217	0.4337	0.3048	0.3037	0.2965
2 days, 4:00:00	36.3	1.1607	1.0273	0.4998	0.3095	0.3141	0.3162	1.1348	1.0171	0.4477	0.3008	0.2925	0.3017	1.1465	1.0688	0.493	0.307	0.3032	0.3059	1.165	1.0519	0.4574	0.3008	0.2984	0.2986	1.1026	1.0127	0.4165	0.311	0.3061	0.3033	1.0802	0.9691	0.4066	0.3029	0.3026	0.3021	1.1271	1.0177	0.4294	0.3059	0.3025	0.3029	1.0368	1.0167	0.4263	0.3034	0.3027	0.2959
2 days, 5:00:00	36.3	1.1551	1.022	0.4894	0.3083	0.3126	0.3143	1.132	1.0059	0.4405	0.2996	0.2953	0.3011	1.1375	1.0655	0.4852	0.3068	0.3032	0.3019	1.1539	1.0473	0.4513	0.2985	0.3019	0.3074	1.0914	1.0079	0.4087	0.3114	0.308	0.3042	1.0731	0.9619	0.3991	0.3066	0.3059	0.3024	1.1215	1.0124	0.4225	0.3047	0.3038	0.3026	1.0311	1.0081	0.4175	0.3032	0.3044	0.2951
2 days, 6:00:00	36.3	1.1505	1.0177	0.4813	0.3095	0.3176	0.3122	1.1282	1.0081	0.4344	0.3025	0.2929	0.3009	1.141	1.0662	0.477	0.3088	0.3025	0.3032	1.1601	1.0442	0.4422	0.3	0.2969	0.3	1.0909	1.0013	0.4013	0.3107	0.3063	0.3033	1.0693	0.9542	0.3906	0.3016	0.3018	0.3019	1.1088	1.0063	0.4139	0.3051	0.3013	0.3049	1.0235	1.0021	0.4099	0.3041	0.3016	0.2936
2 days, 7:00:00	36.3	1.1515	1.0159	0.4785	0.3163	0.3108	0.3123	1.1255	0.9995	0.4311	0.3012	0.293	0.3014	1.1312	1.0629	0.4706	0.3063	0.3023	0.3029	1.1488	1.0422	0.435	0.3027	0.2991	0.2996	1.0832	0.9954	0.3938	0.3128	0.3085	0.3037	1.0613	0.9499	0.3835	0.3088	0.3031	0.3008	1.104	1.0012	0.407	0.3065	0.3026	0.3032	1.0196	0.9962	0.403	0.3041	0.3037	0.2936
2 days, 8:00:00	36.4	1.1477	1.0106	0.4695	0.309	0.3119	0.3133	1.1232	0.9971	0.4243	0.3002	0.2929	0.3009	1.137	1.0636	0.4633	0.3074	0.3043	0.3023	1.1548	1.0395	0.4326	0.3002	0.2969	0.2986	1.0797	0.9886	0.3886	0.3109	0.3059	0.3026	1.0555	0.9434	0.3757	0.3012	0.3023	0.3009	1.1081	0.9944	0.4024	0.3038	0.3011	0.3017	1.0131	0.9889	0.3962	0.3041	0.3038	0.2948
2 days, 9:00:00	36.4	1.1427	1.0107	0.4621	0.3172	0.3157	0.3123	1.1247	0.996	0.4168	0.2991	0.2933	0.3014	1.1313	1.0545	0.4578	0.3065	0.3029	0.3019	1.1532	1.0376	0.4273	0.2978	0.3005	0.2971	1.0739	0.9842	0.3803	0.3111	0.3054	0.3004	1.0502	0.9368	0.3696	0.3018	0.3007	0.3021	1.0978	0.9894	0.3935	0.3049	0.3038	0.3016	1.0127	0.9854	0.3899	0.3044	0.3034	0.2968
2 days, 10:00:00	36.3	1.1433	1.0063	0.4588	0.3088	0.3107	0.3125	1.1166	0.9925	0.4116	0.3011	0.2943	0.3006	1.1328	1.0515	0.4517	0.3088	0.3042	0.3023	1.1474	1.0322	0.4175	0.2975	0.2975	0.2979	1.0696	0.9781	0.3761	0.3094	0.3072	0.3008	1.0449	0.9324	0.3632	0.3014	0.3033	0.3008	1.0986	0.9839	0.3866	0.3036	0.3021	0.301	1.0013	0.977	0.3819	0.3039	0.3035	0.2932
2 days, 11:00:00	36.3	1.1389	1.0031	0.4631	0.3094	0.3133	0.3132	1.1166	0.9924	0.4067	0.2987	0.2923	0.2982	1.1264	1.0512	0.4461	0.3071	0.3022	0.3024	1.1451	1.0302	0.4143	0.2989	0.2976	0.2984	1.0635	0.9728	0.3679	0.3097	0.3094	0.3011	1.0392	0.9253	0.3576	0.301	0.3003	0.3037	1.0872	0.9791	0.3832	0.307	0.3023	0.3006	0.9977	0.9705	0.3783	0.304	0.303	0.2927
01:00:00	36.4	1.1349	1.0022	0.4471	0.3107	0.3242	0.3113	1.1112	0.9879	0.4024	0.2994	0.2928	0.3003	1.1245	1.0489	0.4416	0.3054	0.3042	0.3018	1.146	1.028	0.4079	0.2976	0.2985	0.2968	1.0578	0.9669	0.3668	0.3108	0.3066	0.2997	1.0331	0.9186	0.3511	0.3012	0.302	0.3002	1.0758	0.9732	0.3745	0.3036	0.3027	0.3015	0.9906	0.9657	0.3691	0.3044	0.3057	0.2945
01:01:00	36.4	1.1349	0.9978	0.4417	0.3085	0.3114	0.3155	1.1116	0.9839	0.3993	0.2983	0.293	0.3014	1.1224	1.0459	0.4353	0.3077	0.3039	0.3009	1.1439	1.0257	0.4016	0.2997	0.2981	0.2987	1.0522	0.9639	0.357	0.3103	0.3072	0.3021	1.0279	0.9146	0.3455	0.3003	0.3	0.3017	1.0796	0.9676	0.3689	0.3049	0.3054	0.3012	0.9851	0.9586	0.3648	0.3041	0.3031	0.2943
01:02:00	36.4	1.1308	0.9947	0.4406	0.3074	0.3115	0.312	1.1073	0.9822	0.3957	0.3019	0.2919	0.3066	1.1222	1.046	0.4304	0.3051	0.3023	0.303	1.1364	1.0219	0.3974	0.3007	0.2998	0.2957	1.0429	0.9537	0.3529	0.3101	0.3059	0.2988	1.0199	0.9068	0.34	0.3002	0.3036	0.3013	1.0692	0.9618	0.3623	0.3049	0.3024	0.301	0.9779	0.9515	0.3574	0.307	0.3015	0.2943
01:03:00	36.4	1.1286	0.9947	0.4317	0.3075	0.3097	0.3102	1.1003	0.978	0.3903	0.308	0.2911	0.3036	1.112	1.0395	0.4271	0.3089	0.2999	0.3007	1.1343	1.02	0.3945	0.2974	0.2987	0.2959	1.0438	0.9503	0.3478	0.3111	0.3065	0.3006	1.0145	0.9015	0.3348	0.3002	0.2997	0.3013	1.0649	0.9572	0.358	0.304	0.3011	0.2999	0.9696	0.9468	0.3521	0.3024	0.3027	0.2925
01:04:00	36.4	1.129	0.9921	0.4305	0.3079	0.3095	0.3181	1.1001	0.9737	0.3867	0.2978	0.2914	0.2994	1.1085	1.0383	0.422	0.3059	0.3008	0.3001	1.1339	1.017	0.3906	0.2982	0.2982	0.2952	1.0306	0.9426	0.3443	0.3094	0.3061	0.3013	1.0088	0.8949	0.3315	0.2999	0.3014	0.3006	1.0609	0.9514	0.352	0.3046	0.3011	0.3024	0.9723	0.9402	0.3469	0.3038	0.3031	0.292
01:05:00	36.4	1.1262	0.9875	0.428	0.3081	0.3088	0.3113	1.0948	0.9735	0.3845	0.2979	0.2914	0.3014	1.106	1.0395	0.419	0.3041	0.2995	0.3006	1.1291	1.0151	0.3857	0.2967	0.2977	0.2965	1.031	0.9398	0.3394	0.3092	0.3047	0.3004	1.0054	0.889	0.3281	0.303	0.2995	0.3022	1.0534	0.9464	0.349	0.3024	0.3039	0.3	0.9632	0.9356	0.3419	0.3028	0.3022	0.2918
01:06:00	36.4	1.1193	0.9847	0.4214	0.3068	0.3193	0.3143	1.0957	0.9688	0.3801	0.2972	0.2909	0.2984	1.1042	1.0339	0.4145	0.3042	0.3059	0.3043	1.1268	1.0111	0.3845	0.2977	0.2964	0.2958	1.0247	0.9381	0.3349	0.3127	0.3066	0.2988	0.9971	0.883	0.3236	0.3003	0.2991	0.301	1.0492	0.9404	0.3426	0.3036	0.3011	0.3011	0.9583	0.9276	0.3372	0.3027	0.2995	0.2936
01:07:00	36.3	1.1186	0.982	0.426	0.3062	0.3086	0.3113	1.0931	0.9657	0.3767	0.2989	0.2918	0.2986	1.0987	1.0282	0.4102	0.308	0.2996	0.3047	1.1165	1.0092	0.3795	0.2969	0.2964	0.2947	1.0187	0.9289	0.3342	0.3086	0.3038	0.2987	0.9928	0.8808	0.32	0.3001	0.2983	0.3039	1.0423	0.9315	0.3394	0.3022	0.3007	0.3005	0.9506	0.9225	0.3322	0.314	0.3077	0.292
01:08:00	36.4	1.1143	0.9789	0.4165	0.3073	0.3137	0.3154	1.0901	0.9689	0.377	0.3001	0.2901	0.2996	1.102	1.0277	0.4061	0.3103	0.3016	0.3007	1.1205	1.0066	0.375	0.2969	0.2976	0.2956	1.0136	0.9235	0.3289	0.3089	0.3053	0.2996	0.9806	0.8711	0.3177	0.2996	0.2983	0.3008	1.0297	0.9297	0.3366	0.3018	0.2989	0.3007	0.9444	0.916	0.3284	0.3007	0.3012	0.2915
01:09:00	36.4	1.1112	0.9769	0.4143	0.3071	0.3093	0.3104	1.0873	0.9618	0.3713	0.2982	0.2936	0.3008	1.1022	1.0239	0.4057	0.3052	0.3064	0.2996	1.1102	1.0039	0.3725	0.2993	0.2967	0.2945	1.0082	0.9177	0.325	0.3081	0.3045	0.2987	0.9752	0.8644	0.3144	0.2995	0.3003	0.3004	1.0331	0.9234	0.3317	0.3062	0.3017	0.2994	0.9394	0.9105	0.3249	0.3014	0.3011	0.2919
01:10:00	36.4	1.1121	0.9738	0.4108	0.3074	0.3143	0.3128	1.0839	0.9603	0.3688	0.2963	0.2922	0.2972	1.1018	1.022	0.4004	0.3039	0.2992	0.3013	1.1177	1.003	0.3715	0.2982	0.2963	0.2948	1.0023	0.9127	0.3242	0.3089	0.3028	0.2982	0.9744	0.8602	0.3119	0.2989	0.3046	0.2984	1.0256	0.9155	0.3284	0.3052	0.3009	0.2996	0.9336	0.9071	0.3216	0.3021	0.3012	0.2908
01:11:00	36.4	1.1096	0.9718	0.4094	0.3058	0.3127	0.3171	1.0823	0.9604	0.3694	0.2969	0.2907	0.297	1.0939	1.0203	0.408	0.3114	0.3017	0.3009	1.1184	1.0014	0.3681	0.2973	0.2983	0.2979	0.9966	0.908	0.3217	0.308	0.3047	0.2978	0.9637	0.853	0.3123	0.2991	0.3	0.2984	1.0131	0.9138	0.3234	0.3009	0.299	0.2991	0.9277	0.898	0.318	0.3012	0.2994	0.2914
01:12:00	36.4	1.1	0.9692	0.4018	0.3061	0.3105	0.3099	1.0781	0.9573	0.3657	0.2962	0.2902	0.3003	1.0927	1.0181	0.3944	0.3057	0.3026	0.2995	1.1001	0.9968	0.368	0.2969	0.2941	0.2941	0.9923	0.9017	0.3215	0.3101	0.305	0.2974	0.964	0.8484	0.3092	0.2991	0.2983	0.2996	1.0148	0.9044	0.3219	0.3031	0.298	0.2986	0.9168	0.8922	0.3161	0.2995	0.3012	0.2909
01:13:00	36.4	1.105	0.9679	0.4006	0.3063	0.3092	0.3121	1.0774	0.9509	0.3622	0.3002	0.2904	0.2997	1.0823	1.0167	0.3966	0.3033	0.3004	0.3008	1.1119	0.9958	0.3604	0.2955	0.2971	0.3006	0.9816	0.8981	0.32	0.3086	0.3052	0.2982	0.9542	0.8422	0.3076	0.2984	0.2981	0.2992	1.0092	0.9	0.3188	0.3032	0.2999	0.2998	0.9163	0.8856	0.3133	0.3005	0.3001	0.292
01:14:00	36.4	1.0958	0.9647	0.4011	0.3052	0.31	0.3099	1.0725	0.9501	0.3599	0.2972	0.2937	0.2995	1.0799	1.0383	0.3884	0.3038	0.305	0.2987	1.1035	0.9915	0.3593	0.2968	0.2959	0.2936	0.9824	0.8897	0.3178	0.3086	0.3033	0.2987	0.9509	0.837	0.3064	0.2981	0.3035	0.3015	1.0035	0.8955	0.3169	0.3029	0.2978	0.2986	0.9106	0.8756	0.3123	0.2997	0.3024	0.2921
01:15:00	36.4	1.0925	0.9641	0.3943	0.3064	0.3095	0.3099	1.0668	0.9468	0.358	0.2953	0.2892	0.3022	1.0841	1.0152	0.3878	0.3029	0.2982	0.3006	1.1031	0.9827	0.3575	0.2949	0.2951	0.2947	0.9749	0.8865	0.3169	0.3086	0.3035	0.2995	0.9452	0.8262	0.3051	0.2983	0.2974	0.2992	0.9975	0.892	0.3137	0.3022	0.2982	0.2982	0.9061	0.8747	0.3093	0.2994	0.2988	0.2901
01:16:00	36.4	1.0954	0.9608	0.4054	0.3047	0.312	0.3156	1.0678	0.9469	0.3562	0.2975	0.2933	0.2971	1.0809	1.0097	0.3863	0.3073	0.2991	0.2987	1.0926	0.9865	0.3541	0.2992	0.2969	0.296	0.9704	0.8805	0.3174	0.309	0.3028	0.2987	0.9394	0.8249	0.3064	0.2992	0.2995	0.2989	0.9852	0.8833	0.3135	0.3033	0.2977	0.2987	0.8953	0.8675	0.308	0.3011	0.3009	0.2933
01:17:00	36.4	1.0944	0.9583	0.3908	0.3055	0.3083	0.3089	1.0668	0.9468	0.3525	0.2954	0.2913	0.2988	1.0784	1.0208	0.384	0.3046	0.298	0.3003	1.097	0.9852	0.3552	0.2952	0.2968	0.2958	0.9643	0.8751	0.3143	0.3091	0.3025	0.3029	0.9335	0.8193	0.3044	0.2986	0.3005	0.3008	0.9803	0.8836	0.3124	0.3014	0.2982	0.298	0.894	0.8633	0.3065	0.3008	0.3007	0.2898
01:18:00	36.4	1.0929	0.9543	0.3885	0.3047	0.3084	0.3107	1.0631	0.9395	0.3562	0.2951	0.2915	0.3004	1.0857	1.0163	0.3822	0.3016	0.3	0.2997	1.0962	0.9838	0.3518	0.2962	0.2956	0.2935	0.9584	0.8697	0.3143	0.3076	0.3019	0.2994	0.9281	0.8071	0.3039	0.3074	0.2988	0.2984	0.9809	0.8729	0.3099	0.3035	0.2977	0.2979	0.8832	0.8559	0.3051	0.3008	0.2994	0.2915
01:19:00	36.4	1.0848	0.9522	0.3845	0.308	0.308	0.3086	1.0603	0.9381	0.3493	0.3026	0.2886	0.2972	1.075	0.9989	0.3791	0.3051	0.3053	0.3003	1.0832	0.9888	0.3479	0.2961	0.2934	0.2938	0.9563	0.8648	0.3129	0.3083	0.3045	0.2987	0.9222	0.8097	0.3036	0.2977	0.3001	0.2989	0.9698	0.8706	0.3103	0.2999	0.2974	0.2979	0.8821	0.85	0.3056	0.3008	0.3007	0.2896
01:20:00	36.4	1.0859	0.9521	0.3841	0.3095	0.3082	0.3131	1.0517	0.9342	0.3502	0.297	0.2928	0.2973	1.0703	0.9983	0.3767	0.3034	0.2989	0.2994	1.0896	0.9789	0.3484	0.296	0.2958	0.2936	0.9477	0.8619	0.3165	0.3077	0.3022	0.2991	0.9171	0.8021	0.3029	0.2992	0.3132	0.2991	0.9704	0.8616	0.3095	0.3014	0.2976	0.2979	0.8723	0.8441	0.3035	0.305	0.2983	0.2922
01:21:00	36.4	1.0801	0.9476	0.3805	0.3078	0.3072	0.3092	1.0544	0.929	0.3473	0.2988	0.292	0.2978	1.0714	1.0001	0.3749	0.3017	0.2983	0.3007	1.077	0.973	0.3477	0.2958	0.2938	0.2932	0.9432	0.8538	0.3115	0.3074	0.302	0.298	0.912	0.7954	0.303	0.3	0.2993	0.2993	0.9581	0.8597	0.3083	0.2997	0.2965	0.2973	0.8713	0.837	0.303	0.3006	0.2996	0.289
01:22:00	36.4	1.0797	0.9447	0.3779	0.3042	0.3071	0.3095	1.0476	0.9287	0.3455	0.2965	0.2901	0.2986	1.0661	1.0118	0.3732	0.3045	0.2985	0.2977	1.0831	0.9723	0.3426	0.2942	0.2936	0.2951	0.9364	0.8494	0.3127	0.3064	0.3035	0.2974	0.905	0.7894	0.3038	0.297	0.2985	0.2964	0.9531	0.8543	0.3074	0.3006	0.2989	0.2991	0.8655	0.8311	0.3028	0.2997	0.2976	0.2902
01:23:00	36.4	1.0755	0.9427	0.3824	0.3095	0.3079	0.3103	1.0439	0.9282	0.3448	0.2941	0.2884	0.2962	1.0621	0.9924	0.3718	0.3039	0.2983	0.2998	1.081	0.9623	0.3403	0.2952	0.2929	0.2924	0.9313	0.8431	0.3121	0.3074	0.3016	0.298	0.8995	0.7781	0.3039	0.3014	0.2989	0.2968	0.952	0.85	0.3066	0.3015	0.296	0.2996	0.8597	0.8244	0.3002	0.299	0.2983	0.2898
01:24:00	36.4	1.0733	0.9424	0.3748	0.3047	0.3131	0.3082	1.0465	0.924	0.3426	0.2958	0.2903	0.2977	1.0607	0.9947	0.3712	0.3055	0.3008	0.2995	1.078	0.9688	0.3399	0.2949	0.295	0.2938	0.9254	0.8394	0.3122	0.307	0.3024	0.2977	0.8932	0.7774	0.3019	0.2961	0.2981	0.2972	0.9427	0.8436	0.306	0.3039	0.2968	0.2971	0.8558	0.8172	0.3016	0.2995	0.2987	0.29
01:25:00	36.4	1.0689	0.9392	0.3727	0.3041	0.3084	0.3091	1.0488	0.9224	0.3392	0.2966	0.2875	0.2978	1.0545	0.9931	0.367	0.3029	0.2977	0.2973	1.075	0.9578	0.3366	0.298	0.2926	0.301	0.9192	0.8328	0.3152	0.3101	0.3029	0.2989	0.8876	0.7671	0.3021	0.2968	0.3017	0.2984	0.9372	0.8387	0.3054	0.3009	0.2977	0.2976	0.8483	0.8103	0.3015	0.2979	0.2977	0.2915
01:26:00	36.4	1.0685	0.9359	0.3708	0.305	0.3084	0.3095	1.0503	0.9186	0.3393	0.2945	0.2901	0.2962	1.0509	0.9863	0.3643	0.3048	0.2969	0.298	1.0631	0.962	0.3373	0.3011	0.2959	0.2929	0.9155	0.8289	0.3122	0.3066	0.3026	0.2965	0.878	0.7616	0.3037	0.2979	0.3009	0.2977	0.9302	0.8335	0.3072	0.3012	0.2983	0.2983	0.8447	0.8043	0.3009	0.303	0.2989	0.29
01:27:00	36.4	1.0652	0.9354	0.3749	0.3058	0.3099	0.3079	1.0396	0.9184	0.3353	0.2961	0.2879	0.2952	1.0477	0.9825	0.3654	0.3123	0.2966	0.2976	1.0797	0.9602	0.3366	0.296	0.2942	0.2926	0.9096	0.825	0.3149	0.3079	0.3004	0.298	0.8766	0.7558	0.3013	0.2963	0.3025	0.2981	0.9242	0.8281	0.3045	0.2987	0.2984	0.2975	0.8373	0.7983	0.2999	0.2976	0.2973	0.2878
01:28:00	36.4	1.0656	0.9305	0.3666	0.3038	0.3145	0.307	1.0375	0.918	0.3338	0.2949	0.2901	0.2955	1.0461	0.9843	0.3657	0.3089	0.2974	0.2983	1.0692	0.9521	0.3306	0.2942	0.3009	0.2987	0.905	0.8195	0.3101	0.3062	0.3022	0.2985	0.8713	0.7573	0.3019	0.2969	0.2976	0.297	0.9191	0.8202	0.3035	0.3004	0.2978	0.2967	0.8294	0.7928	0.3009	0.3001	0.2986	0.2881
01:29:00	36.4	1.0654	0.9283	0.3646	0.3041	0.3117	0.3122	1.0369	0.9168	0.3328	0.2995	0.2895	0.2964	1.0454	0.9829	0.3641	0.3043	0.3	0.2956	1.0697	0.9569	0.3348	0.2956	0.2941	0.2931	0.8986	0.8122	0.31	0.3068	0.3027	0.2994	0.8651	0.7451	0.3014	0.3024	0.2986	0.297	0.9131	0.8176	0.3037	0.3013	0.2973	0.2979	0.8268	0.7901	0.3	0.2974	0.2971	0.2892
01:30:00	36.4	1.0587	0.9276	0.3645	0.3056	0.3067	0.3097	1.0345	0.9146	0.3342	0.2978	0.2896	0.2965	1.0392	0.9783	0.3602	0.3024	0.3002	0.2991	1.0654	0.9532	0.331	0.2929	0.2918	0.2931	0.8948	0.8078	0.3104	0.3053	0.3035	0.2969	0.8597	0.7446	0.3009	0.2955	0.2978	0.2971	0.9087	0.8141	0.3035	0.3002	0.2975	0.3002	0.8171	0.7849	0.2993	0.2996	0.3057	0.2882
01:31:00	36.4	1.0576	0.9266	0.3633	0.3057	0.3071	0.3087	1.0279	0.9074	0.3299	0.294	0.2894	0.2946	1.0422	0.9744	0.3847	0.304	0.2987	0.2974	1.0643	0.9501	0.3285	0.2952	0.2929	0.2923	0.8879	0.801	0.3162	0.3064	0.3018	0.297	0.8537	0.7328	0.3008	0.3014	0.2975	0.2968	0.9089	0.8068	0.3036	0.2995	0.2966	0.2967	0.8148	0.7758	0.3009	0.2993	0.297	0.2895
01:32:00	36.4	1.0563	0.9278	0.3632	0.3032	0.3072	0.3083	1.0283	0.9057	0.329	0.2937	0.2884	0.2963	1.0342	0.9721	0.3548	0.3006	0.2984	0.2969	1.0526	0.9484	0.3316	0.2951	0.2953	0.2948	0.8826	0.7957	0.3089	0.3066	0.3023	0.2955	0.8484	0.7277	0.2994	0.2987	0.2976	0.2964	0.8972	0.7978	0.3032	0.2999	0.2954	0.2958	0.8106	0.7731	0.297	0.2974	0.298	0.2879
01:33:00	36.4	1.0558	0.9198	0.3588	0.3043	0.3096	0.3081	1.0258	0.9031	0.3266	0.2955	0.2887	0.2952	1.0311	0.9725	0.3561	0.3028	0.298	0.2988	1.0576	0.9456	0.3243	0.294	0.2937	0.2924	0.8776	0.7911	0.3088	0.3065	0.303	0.2967	0.8415	0.7274	0.2994	0.296	0.2981	0.2969	0.8928	0.7966	0.3018	0.2995	0.297	0.2958	0.8049	0.7636	0.2981	0.2971	0.2969	0.2889
01:34:00	36.4	1.0521	0.9178	0.3584	0.3018	0.3076	0.3126	1.0253	0.8987	0.3262	0.2947	0.2888	0.2957	1.0303	0.9701	0.3527	0.3007	0.2976	0.3027	1.0544	0.9424	0.3269	0.2935	0.2922	0.2912	0.8718	0.7857	0.3083	0.306	0.3027	0.2969	0.8368	0.7169	0.3006	0.2963	0.297	0.2965	0.8867	0.7925	0.3028	0.2999	0.297	0.2966	0.7944	0.7608	0.2981	0.2986	0.2962	0.289
01:35:00	36.4	1.0476	0.9163	0.3743	0.302	0.3071	0.3082	1.0201	0.8977	0.3232	0.296	0.2899	0.2959	1.0296	0.9655	0.35	0.301	0.2978	0.2958	1.0516	0.9389	0.3357	0.2933	0.2932	0.2917	0.8662	0.7808	0.3076	0.3067	0.3011	0.2968	0.8259	0.711	0.2985	0.2965	0.295	0.2958	0.8805	0.786	0.3022	0.2976	0.2975	0.2961	0.7886	0.7544	0.2963	0.2978	0.2968	0.288
01:36:00	36.4	1.045	0.9135	0.3577	0.3067	0.3064	0.3085	1.019	0.9013	0.3219	0.2932	0.287	0.2918	1.024	0.9621	0.3484	0.3028	0.2965	0.299	1.0501	0.942	0.3211	0.2966	0.2954	0.2901	0.8612	0.7748	0.3081	0.3051	0.301	0.2938	0.8211	0.7114	0.298	0.3023	0.2979	0.2957	0.8751	0.7807	0.3009	0.2992	0.2962	0.2955	0.7878	0.7506	0.2966	0.2991	0.2974	0.2871
01:37:00	36.4	1.0454	0.9107	0.3527	0.3029	0.307	0.3082	1.0156	0.8959	0.3214	0.2955	0.2877	0.2958	1.0211	0.9611	0.3478	0.3048	0.2982	0.2974	1.0386	0.9348	0.321	0.2949	0.2931	0.2905	0.8555	0.7699	0.3085	0.306	0.301	0.2969	0.82	0.7061	0.2988	0.2956	0.2972	0.2961	0.8699	0.7766	0.3011	0.2993	0.2947	0.2959	0.7825	0.7453	0.2973	0.2974	0.296	0.288
01:38:00	36.4	1.0415	0.9099	0.3509	0.3014	0.3061	0.3072	1.0139	0.8918	0.3219	0.2968	0.2891	0.2985	1.0272	0.9634	0.3473	0.3003	0.296	0.2984	1.043	0.9337	0.32	0.2936	0.2985	0.2914	0.8505	0.7655	0.3093	0.3054	0.3009	0.2963	0.8166	0.6986	0.2988	0.2955	0.295	0.2952	0.8708	0.7709	0.3009	0.2992	0.2965	0.296	0.7767	0.7382	0.2965	0.2965	0.2955	0.2887
01:39:00	36.3	1.0405	0.9068	0.3515	0.3032	0.3093	0.3107	1.0129	0.8899	0.3196	0.2943	0.2912	0.2956	1.0172	0.9658	0.3446	0.3013	0.2955	0.2968	1.0408	0.9266	0.3184	0.2922	0.293	0.2914	0.845	0.7621	0.3082	0.3047	0.302	0.2968	0.8086	0.6949	0.2991	0.2973	0.2945	0.2961	0.8593	0.766	0.3013	0.2977	0.2961	0.2953	0.7688	0.7326	0.2972	0.2995	0.2968	0.286
01:40:00	36.4	1.0372	0.9059	0.3486	0.3041	0.3063	0.3072	1.0078	0.8883	0.3202	0.2942	0.2951	0.2948	1.0143	0.952	0.3433	0.302	0.2979	0.2988	1.0387	0.9308	0.3179	0.3024	0.2931	0.2914	0.8398	0.7549	0.3092	0.3057	0.301	0.2965	0.7983	0.6897	0.298	0.299	0.2959	0.2953	0.8548	0.7606	0.3032	0.2985	0.2967	0.2972	0.7696	0.728	0.2979	0.2974	0.2969	0.2883
01:41:00	36.4	1.0358	0.9036	0.3484	0.3012	0.3065	0.3066	1.0085	0.8863	0.3176	0.2949	0.2895	0.2932	1.0124	0.9506	0.3415	0.299	0.2959	0.2967	1.0357	0.9262	0.3168	0.2917	0.2938	0.292	0.8352	0.7498	0.3072	0.3052	0.3007	0.2955	0.7983	0.6839	0.2987	0.2987	0.294	0.2963	0.8485	0.7562	0.3007	0.3045	0.2968	0.2956	0.7578	0.7247	0.2966	0.2972	0.2965	0.2873
01:42:00	36.4	1.0323	0.9008	0.346	0.3015	0.3051	0.3059	1.0124	0.8792	0.3155	0.2965	0.2887	0.2948	1.0174	0.955	0.3436	0.2993	0.2966	0.2978	1.034	0.9243	0.316	0.2925	0.2936	0.2907	0.8321	0.7456	0.3061	0.3034	0.3016	0.2964	0.7929	0.677	0.3012	0.2965	0.2948	0.2952	0.8437	0.7511	0.3002	0.3029	0.2962	0.2949	0.7588	0.716	0.2973	0.2976	0.297	0.2874
01:43:00	36.4	1.0302	0.8965	0.3471	0.3053	0.3066	0.3058	1.0009	0.8841	0.3187	0.2921	0.2887	0.2935	1.0089	0.9492	0.3382	0.3036	0.2965	0.2952	1.0331	0.9216	0.3151	0.2929	0.2935	0.3207	0.8241	0.7449	0.307	0.3052	0.3008	0.2945	0.7872	0.6672	0.2987	0.2959	0.296	0.3025	0.8384	0.7453	0.3015	0.299	0.2985	0.2946	0.7529	0.707	0.2967	0.296	0.2971	0.2868
01:44:00	36.4	1.0292	0.8952	0.3437	0.3027	0.3053	0.3102	1.0005	0.881	0.3146	0.2924	0.2884	0.2934	1.0046	0.9457	0.3389	0.2996	0.2988	0.2974	1.03	0.9206	0.3154	0.2924	0.293	0.2906	0.8198	0.7339	0.3061	0.3073	0.3006	0.2959	0.7816	0.6673	0.2986	0.2953	0.3267	0.2949	0.8329	0.74	0.3002	0.2973	0.2957	0.2949	0.7463	0.7049	0.299	0.3048	0.2965	0.287
01:45:00	36.4	1.028	0.8935	0.3436	0.3024	0.3056	0.3064	0.9956	0.876	0.3157	0.2972	0.2891	0.2942	1.0079	0.9417	0.3367	0.3021	0.2965	0.3007	1.0272	0.9239	0.3127	0.2913	0.2966	0.2921	0.8127	0.7303	0.3069	0.3049	0.3	0.2957	0.7761	0.6609	0.2982	0.2945	0.296	0.2945	0.8282	0.736	0.3009	0.299	0.2962	0.2949	0.74	0.6951	0.2957	0.2976	0.2961	0.2859
01:46:00	36.4	1.0285	0.8918	0.3401	0.3009	0.3058	0.3055	0.9937	0.8745	0.3151	0.2932	0.292	0.2932	1.0008	0.9438	0.3354	0.2989	0.2978	0.2949	1.0258	0.9152	0.3135	0.2926	0.293	0.2926	0.8081	0.7256	0.3059	0.3037	0.3001	0.2964	0.7711	0.6565	0.2989	0.2946	0.296	0.2945	0.8222	0.7298	0.3004	0.2969	0.2952	0.2945	0.7359	0.6935	0.296	0.2982	0.2955	0.288
01:47:00	36.4	1.0208	0.8887	0.3384	0.3013	0.3058	0.3066	0.9938	0.8713	0.312	0.2919	0.2886	0.2958	1.0018	0.9375	0.3342	0.3025	0.2946	0.2961	1.0219	0.9127	0.3098	0.2923	0.2938	0.2925	0.8034	0.7196	0.3063	0.3039	0.302	0.2955	0.7647	0.6504	0.2987	0.2943	0.2972	0.2943	0.8187	0.7254	0.2999	0.2979	0.2958	0.295	0.7293	0.6878	0.2951	0.2975	0.2979	0.2852
01:48:00	36.4	1.0177	0.8866	0.338	0.3012	0.3065	0.304	0.9879	0.8707	0.3123	0.2962	0.2871	0.2935	0.9965	0.9384	0.3333	0.2997	0.2965	0.2954	1.0193	0.911	0.3106	0.2912	0.292	0.2898	0.7977	0.7142	0.3097	0.3049	0.3014	0.2964	0.7596	0.644	0.2977	0.2939	0.2954	0.2942	0.8125	0.7198	0.3002	0.2985	0.2955	0.2936	0.735	0.6824	0.2979	0.2971	0.2959	0.2872
01:49:00	36.4	1.0139	0.8853	0.3381	0.3017	0.3063	0.3057	0.9856	0.8674	0.3113	0.2922	0.2891	0.2933	0.9983	0.9361	0.3337	0.3005	0.2963	0.2949	1.0205	0.9082	0.3118	0.2935	0.2901	0.2904	0.7923	0.7098	0.3066	0.3042	0.2998	0.2936	0.754	0.6394	0.2963	0.2943	0.2956	0.2946	0.8125	0.7153	0.2992	0.2979	0.2971	0.2944	0.7143	0.6772	0.2936	0.296	0.296	0.2849
01:50:00	36.4	1.013	0.8824	0.3392	0.3002	0.3049	0.3035	0.9834	0.8653	0.3095	0.2927	0.2873	0.2929	0.9953	0.9384	0.332	0.3027	0.2962	0.2956	1.0169	0.9056	0.3089	0.292	0.2929	0.291	0.7874	0.704	0.3055	0.3036	0.3	0.2948	0.7477	0.6339	0.2974	0.2943	0.2955	0.2938	0.8078	0.7099	0.2991	0.2962	0.2955	0.2932	0.7238	0.6707	0.2954	0.2959	0.2952	0.2859
01:51:00	36.4	1.0064	0.88	0.3347	0.3007	0.3039	0.3042	0.9817	0.8664	0.3086	0.2914	0.2866	0.2924	0.9929	0.9347	0.3296	0.3026	0.2962	0.2942	1.0127	0.9057	0.3082	0.2914	0.2922	0.2902	0.7824	0.6989	0.3048	0.3036	0.3025	0.2923	0.738	0.6284	0.296	0.2939	0.2969	0.2939	0.8017	0.7045	0.2991	0.2966	0.2959	0.2937	0.7082	0.6642	0.2946	0.2964	0.2951	0.285
01:52:00	36.4	1.0075	0.8796	0.334	0.3011	0.3047	0.3035	0.9801	0.86	0.3088	0.2912	0.2909	0.2947	0.9906	0.9289	0.3287	0.3006	0.2947	0.2959	1.0095	0.9006	0.308	0.2917	0.2951	0.2893	0.7777	0.6943	0.3057	0.3029	0.2997	0.2951	0.7388	0.6216	0.2974	0.2958	0.3255	0.2938	0.7964	0.6995	0.2993	0.3021	0.2952	0.2936	0.6976	0.6595	0.2952	0.3022	0.2955	0.2847
01:53:00	36.4	1.0029	0.8753	0.3359	0.3012	0.3043	0.3067	0.9759	0.8575	0.3075	0.2919	0.2874	0.2922	0.9893	0.9346	0.3268	0.2991	0.3003	0.2961	1.007	0.8987	0.3068	0.2948	0.2904	0.2914	0.7714	0.6889	0.3055	0.3036	0.299	0.2958	0.7326	0.6166	0.2972	0.2932	0.2951	0.2943	0.79	0.6921	0.2984	0.2959	0.2947	0.294	0.6933	0.6534	0.295	0.2984	0.2952	0.2859
01:54:00	36.4	1.0032	0.8739	0.333	0.3002	0.3055	0.3053	0.975	0.8565	0.3094	0.292	0.2878	0.2902	0.9888	0.9233	0.3263	0.3003	0.295	0.296	1.0084	0.8977	0.3081	0.2957	0.2934	0.2891	0.7671	0.684	0.3052	0.3026	0.3001	0.2919	0.7283	0.6123	0.2985	0.2933	0.2934	0.2936	0.7863	0.6899	0.2988	0.2962	0.2952	0.295	0.6927	0.6488	0.2949	0.2994	0.2952	0.2863
01:55:00	36.4	0.9994	0.8705	0.3304	0.3047	0.3049	0.3063	0.9734	0.8608	0.3063	0.2921	0.2861	0.2907	0.9846	0.9204	0.3262	0.2998	0.2947	0.2967	1.0032	0.896	0.304	0.2906	0.2952	0.2879	0.7611	0.6797	0.3042	0.3028	0.299	0.2941	0.7213	0.6066	0.2971	0.2934	0.2941	0.2929	0.7807	0.6878	0.2988	0.2979	0.2951	0.2944	0.6876	0.6453	0.2927	0.2967	0.2948	0.2841
01:56:00	36.4	0.9956	0.8693	0.3295	0.3005	0.3071	0.3059	0.9703	0.8523	0.3108	0.2911	0.2865	0.2925	0.9814	0.9214	0.3234	0.2987	0.2955	0.2955	1.0019	0.8925	0.3195	0.2903	0.292	0.2886	0.7561	0.6746	0.3043	0.3027	0.3013	0.2944	0.7133	0.6013	0.2976	0.2915	0.2947	0.2931	0.784	0.6791	0.298	0.2971	0.2961	0.2952	0.683	0.6381	0.2941	0.2969	0.2951	0.2853
01:57:00	36.4	0.9951	0.867	0.3271	0.302	0.3041	0.3051	0.9659	0.8566	0.3063	0.2925	0.2864	0.2912	0.9797	0.9382	0.3247	0.2982	0.2958	0.2936	0.9982	0.8907	0.305	0.2905	0.2923	0.2898	0.7511	0.6695	0.3042	0.3026	0.2992	0.2913	0.7105	0.5966	0.2948	0.293	0.2963	0.2953	0.7703	0.6754	0.298	0.2957	0.2954	0.2932	0.6768	0.6325	0.2931	0.2945	0.2943	0.2842
01:58:00	36.4	0.9916	0.8652	0.3286	0.3001	0.3039	0.3024	0.964	0.8466	0.3048	0.2927	0.2858	0.2898	0.9759	0.9148	0.3238	0.298	0.2942	0.2952	0.9965	0.8891	0.3041	0.2908	0.2939	0.2889	0.7469	0.6641	0.3047	0.3024	0.2985	0.2944	0.7063	0.5933	0.2964	0.2929	0.2945	0.2928	0.7643	0.6701	0.2981	0.2954	0.2943	0.2939	0.6712	0.6269	0.2942	0.2958	0.2945	0.2859
01:59:00	36.4	0.9885	0.8636	0.325	0.2994	0.3045	0.3054	0.9644	0.8445	0.3048	0.2903	0.2867	0.2897	0.9732	0.913	0.3215	0.2977	0.2988	0.2962	0.9913	0.8855	0.3072	0.2909	0.2922	0.2879	0.74	0.6591	0.3044	0.3029	0.2988	0.291	0.7007	0.5858	0.295	0.303	0.2939	0.293	0.7589	0.6641	0.2979	0.2957	0.2948	0.2933	0.6695	0.6212	0.2918	0.2943	0.294	0.2835
02:00:00	36.4	0.9867	0.8609	0.3265	0.2993	0.3043	0.3049	0.9601	0.8436	0.3057	0.2914	0.2839	0.2943	0.9755	0.9106	0.3218	0.2985	0.2943	0.2956	0.9905	0.8855	0.3027	0.2908	0.2891	0.2894	0.7358	0.6549	0.304	0.302	0.2982	0.2946	0.6958	0.5809	0.2943	0.293	0.2942	0.2917	0.7551	0.6597	0.3016	0.2964	0.2943	0.2951	0.6615	0.6156	0.2943	0.2941	0.2944	0.2843
02:01:00	36.4	0.985	0.8578	0.3231	0.2992	0.3066	0.3048	0.9568	0.8386	0.3033	0.2904	0.2839	0.2906	0.97	0.9159	0.3212	0.2973	0.2943	0.2937	0.9877	0.8804	0.3043	0.2938	0.2878	0.2887	0.7293	0.6501	0.3037	0.302	0.2984	0.294	0.6898	0.5746	0.2956	0.291	0.2946	0.292	0.7479	0.6542	0.2973	0.2949	0.294	0.2939	0.6565	0.609	0.2929	0.2954	0.2967	0.2854
02:02:00	36.4	0.9829	0.8559	0.3226	0.3017	0.3044	0.3034	0.9536	0.8392	0.303	0.3006	0.2875	0.2928	0.9662	0.918	0.3183	0.2976	0.2967	0.2968	0.986	0.8798	0.3033	0.2906	0.2874	0.2876	0.7249	0.6446	0.3044	0.3019	0.299	0.2926	0.6845	0.5705	0.2961	0.2927	0.2939	0.2909	0.7436	0.65	0.2971	0.2953	0.2938	0.2926	0.6514	0.604	0.2928	0.2976	0.2939	0.2847
02:03:00	36.4	0.9813	0.8556	0.3237	0.3009	0.3053	0.3042	0.952	0.8313	0.3035	0.291	0.2862	0.2898	0.9646	0.9036	0.32	0.2981	0.2933	0.2954	0.9863	0.8769	0.3008	0.2901	0.2915	0.2862	0.7202	0.6395	0.3039	0.3023	0.2982	0.2909	0.6787	0.5651	0.2959	0.2924	0.294	0.2907	0.7382	0.645	0.2956	0.297	0.2935	0.2924	0.646	0.5989	0.2934	0.2948	0.2942	0.2855
02:04:00	36.4	0.9774	0.8533	0.3289	0.3016	0.3045	0.3027	0.9493	0.8338	0.3027	0.2931	0.2876	0.2901	0.9628	0.9008	0.3178	0.2985	0.2945	0.2934	0.9822	0.8745	0.3274	0.2916	0.2907	0.2858	0.7154	0.6346	0.3043	0.3014	0.2982	0.2926	0.6733	0.5591	0.2951	0.2921	0.2949	0.2909	0.7331	0.6399	0.2964	0.2954	0.2945	0.2927	0.6407	0.5935	0.2936	0.2937	0.2945	0.2828
02:05:00	36.4	0.9775	0.8512	0.3216	0.2991	0.303	0.3024	0.9466	0.8299	0.3033	0.2952	0.2848	0.2899	0.9611	0.9054	0.3177	0.3025	0.2955	0.2927	0.9795	0.8736	0.2998	0.2886	0.291	0.2876	0.71	0.6295	0.3033	0.3023	0.2985	0.2917	0.6682	0.5554	0.2955	0.2917	0.2941	0.2936	0.7283	0.6351	0.2965	0.2963	0.2936	0.2923	0.6368	0.5878	0.2935	0.2951	0.2934	0.2832
02:06:00	36.4	0.9729	0.8478	0.3191	0.2989	0.3029	0.3032	0.9454	0.8235	0.3095	0.2916	0.2868	0.2898	0.9586	0.8988	0.3161	0.2974	0.2952	0.2932	0.978	0.8709	0.3199	0.2905	0.2915	0.2863	0.7051	0.6255	0.3036	0.3024	0.2979	0.2928	0.6651	0.5442	0.2953	0.2908	0.2937	0.2904	0.7233	0.6299	0.2971	0.2972	0.2936	0.2934	0.6306	0.5824	0.2928	0.295	0.2937	0.2841
02:07:00	36.4	0.9742	0.846	0.3181	0.2988	0.3036	0.302	0.9425	0.8277	0.3025	0.2889	0.2861	0.2961	0.9553	0.8969	0.319	0.2965	0.294	0.2936	0.9781	0.8687	0.3034	0.2899	0.2911	0.2903	0.6997	0.6199	0.3027	0.302	0.2977	0.2923	0.6582	0.5445	0.2959	0.2927	0.2938	0.291	0.7175	0.625	0.2968	0.2948	0.2942	0.2944	0.6255	0.5808	0.2926	0.2942	0.2938	0.2845
02:08:00	36.4	0.9681	0.844	0.3235	0.2998	0.3075	0.3014	0.941	0.8241	0.3033	0.2891	0.2848	0.2951	0.9536	0.8978	0.3159	0.2978	0.2936	0.2945	0.974	0.8663	0.2996	0.2892	0.2904	0.2878	0.6944	0.6149	0.3036	0.3012	0.2979	0.2905	0.6527	0.5388	0.2957	0.2905	0.2935	0.29	0.7127	0.621	0.296	0.2958	0.2933	0.2919	0.6206	0.5721	0.2924	0.2953	0.2941	0.283
02:09:00	36.4	0.9642	0.8417	0.3191	0.2985	0.3026	0.3035	0.9383	0.8218	0.3021	0.2921	0.2851	0.2895	0.9506	0.8909	0.3136	0.2975	0.2937	0.2927	0.9689	0.863	0.3007	0.2898	0.289	0.2868	0.6887	0.6087	0.3025	0.3009	0.2975	0.2928	0.6479	0.5336	0.2959	0.2916	0.2929	0.2895	0.7067	0.6147	0.2959	0.2982	0.2927	0.2909	0.6148	0.567	0.2921	0.294	0.2927	0.2848
02:10:00	36.4	0.9627	0.84	0.3161	0.2995	0.3037	0.3031	0.9363	0.8222	0.3054	0.2893	0.2881	0.2901	0.9491	0.8959	0.3137	0.2973	0.293	0.2967	0.9676	0.8607	0.3023	0.292	0.2909	0.2872	0.684	0.6045	0.3028	0.3019	0.2977	0.292	0.6421	0.5313	0.2946	0.2927	0.2909	0.2919	0.7016	0.6095	0.2962	0.2951	0.2932	0.2914	0.6106	0.561	0.2916	0.293	0.2931	0.2821
02:11:00	36.4	0.9622	0.8383	0.3158	0.2983	0.3054	0.3017	0.9332	0.8178	0.301	0.2906	0.2852	0.2922	0.9465	0.9099	0.3118	0.296	0.2933	0.2971	0.9655	0.8596	0.2999	0.2888	0.2884	0.2934	0.68	0.5999	0.3027	0.3019	0.2974	0.2894	0.6371	0.5244	0.2941	0.2912	0.2945	0.2928	0.6974	0.6056	0.296	0.2947	0.2935	0.2929	0.6048	0.5568	0.292	0.2947	0.2931	0.2825
02:12:00	36.4	0.9598	0.839	0.315	0.2997	0.3033	0.3041	0.9315	0.8145	0.3	0.2921	0.2855	0.2912	0.9431	0.8952	0.3124	0.2966	0.2929	0.2926	0.9634	0.8616	0.3	0.2889	0.2875	0.2855	0.6742	0.595	0.3035	0.3007	0.297	0.2929	0.628	0.5188	0.2951	0.3003	0.2929	0.2918	0.6918	0.5995	0.296	0.2987	0.2941	0.2924	0.5996	0.5504	0.2924	0.2932	0.2928	0.2835
02:13:00	36.4	0.9569	0.8343	0.3159	0.2986	0.3028	0.3027	0.9297	0.8146	0.3019	0.293	0.2861	0.2891	0.9413	0.8844	0.3112	0.2962	0.2924	0.2934	0.9597	0.8564	0.303	0.2881	0.2916	0.2853	0.6691	0.5901	0.3027	0.3005	0.2967	0.2911	0.6263	0.514	0.294	0.2909	0.2907	0.2922	0.6859	0.5948	0.2974	0.2946	0.2928	0.2908	0.594	0.5453	0.2925	0.2936	0.2928	0.283
02:14:00	36.4	0.9532	0.8311	0.3147	0.2974	0.3022	0.304	0.9262	0.8121	0.2997	0.2938	0.2815	0.2905	0.9401	0.8846	0.3107	0.2957	0.2936	0.2929	0.9597	0.8544	0.2987	0.2883	0.2865	0.2871	0.6644	0.586	0.3027	0.3002	0.2969	0.2908	0.6213	0.5095	0.2946	0.2912	0.2925	0.2907	0.6812	0.5916	0.2952	0.2941	0.293	0.2907	0.5898	0.5409	0.2918	0.2963	0.2933	0.2834
02:15:00	36.4	0.9508	0.8301	0.3177	0.2976	0.3045	0.3057	0.9245	0.8085	0.3031	0.2885	0.2809	0.2892	0.9369	0.879	0.3103	0.2975	0.2957	0.293	0.956	0.8497	0.2976	0.2881	0.2873	0.2907	0.659	0.5803	0.3026	0.3008	0.2969	0.2893	0.6147	0.503	0.2922	0.2895	0.2933	0.2906	0.6759	0.5849	0.2952	0.2948	0.2923	0.2923	0.5833	0.536	0.2926	0.2952	0.2921	0.2816
02:16:00	36.4	0.95	0.8272	0.3129	0.2975	0.3023	0.3002	0.9219	0.8072	0.3019	0.2924	0.283	0.2901	0.9358	0.8763	0.3096	0.2954	0.2921	0.2937	0.9542	0.8486	0.2983	0.2894	0.2907	0.2854	0.6539	0.5763	0.3019	0.3013	0.2985	0.2919	0.6109	0.4992	0.2964	0.2917	0.2899	0.2888	0.6707	0.5808	0.2948	0.2948	0.2926	0.2905	0.5795	0.5293	0.2915	0.2936	0.291	0.2814
02:17:00	36.4	0.9471	0.8262	0.3141	0.2987	0.3016	0.3018	0.9304	0.8077	0.2988	0.2889	0.2858	0.2883	0.933	0.8772	0.3103	0.2972	0.2924	0.2943	0.9552	0.8473	0.2981	0.2885	0.2893	0.2851	0.6492	0.5707	0.3023	0.3009	0.2968	0.2904	0.605	0.4948	0.2915	0.2918	0.2921	0.2887	0.666	0.5754	0.2982	0.2943	0.292	0.2917	0.574	0.5254	0.2912	0.2936	0.2905	0.2815
02:18:00	36.4	0.9486	0.8243	0.3119	0.2987	0.3016	0.3009	0.9188	0.8022	0.2997	0.2917	0.2858	0.287	0.93	0.8753	0.3089	0.2968	0.2923	0.2932	0.9487	0.848	0.2987	0.2902	0.2892	0.2889	0.644	0.5665	0.3033	0.3007	0.2963	0.2907	0.6012	0.4901	0.2932	0.2915	0.2909	0.2886	0.6615	0.5708	0.2949	0.2938	0.2919	0.2906	0.57	0.5192	0.289	0.2938	0.29	0.2815
02:19:00	36.4	0.9427	0.8221	0.3107	0.298	0.302	0.3009	0.9184	0.8019	0.2985	0.2886	0.2847	0.2913	0.9371	0.8819	0.3094	0.2961	0.2918	0.2942	0.9505	0.8434	0.297	0.2886	0.2882	0.2868	0.6394	0.5625	0.3017	0.3001	0.2967	0.2887	0.5947	0.4843	0.2929	0.289	0.2896	0.2888	0.6553	0.5659	0.2951	0.2955	0.2921	0.2918	0.5653	0.5148	0.2907	0.2922	0.2914	0.2814
02:20:00	36.4	0.9407	0.8216	0.3115	0.2973	0.3009	0.3014	0.9131	0.799	0.2977	0.291	0.2841	0.2922	0.926	0.8741	0.3083	0.2961	0.2919	0.2947	0.9463	0.8428	0.2956	0.2884	0.291	0.2853	0.6344	0.5576	0.3019	0.3006	0.2973	0.2907	0.5903	0.4801	0.2931	0.291	0.2925	0.29	0.6505	0.5613	0.2951	0.2965	0.2921	0.2929	0.56	0.51	0.2932	0.2957	0.2899	0.2807
02:21:00	36.4	0.9389	0.8179	0.3091	0.2981	0.301	0.3019	0.91	0.7975	0.2986	0.2883	0.2829	0.2881	0.9239	0.8722	0.3081	0.2974	0.2924	0.2919	0.9427	0.8392	0.2966	0.2861	0.2885	0.2841	0.6294	0.5523	0.3019	0.3006	0.2964	0.2898	0.5852	0.4739	0.2928	0.2895	0.2924	0.2901	0.6459	0.5569	0.2951	0.2937	0.2917	0.2903	0.5546	0.5042	0.2907	0.2937	0.2907	0.281
02:22:00	36.4	0.936	0.8149	0.3097	0.2976	0.3009	0.3013	0.9077	0.7939	0.2972	0.2881	0.2809	0.288	0.9207	0.8647	0.3078	0.2948	0.2921	0.293	0.9403	0.8356	0.298	0.2883	0.2875	0.2857	0.6242	0.5481	0.3019	0.3008	0.2957	0.2894	0.5797	0.4695	0.2937	0.2908	0.291	0.2934	0.6401	0.5523	0.294	0.2944	0.2918	0.29	0.5507	0.4986	0.2907	0.292	0.2896	0.2808
02:23:00	36.4	0.935	0.8143	0.3095	0.2971	0.3014	0.3015	0.9065	0.7934	0.2979	0.2879	0.2822	0.2903	0.9206	0.863	0.3075	0.2956	0.292	0.2926	0.9399	0.8267	0.2994	0.2866	0.2903	0.2921	0.6196	0.543	0.3022	0.3006	0.2985	0.2948	0.5755	0.4661	0.2916	0.2913	0.2928	0.2877	0.6361	0.5475	0.2941	0.2952	0.2916	0.2911	0.5465	0.4946	0.2936	0.2921	0.2928	0.2804
02:24:00	36.4	0.9305	0.8117	0.3095	0.2969	0.3015	0.3013	0.9031	0.7903	0.2969	0.2883	0.2838	0.2884	0.9167	0.8659	0.3066	0.2951	0.2914	0.2918	0.9361	0.8337	0.2968	0.2882	0.289	0.2835	0.6147	0.5381	0.3016	0.3002	0.2969	0.2899	0.5702	0.4607	0.2942	0.2958	0.2909	0.2878	0.6308	0.542	0.2945	0.2916	0.2918	0.2908	0.5407	0.4888	0.2889	0.2932	0.2914	0.2804
02:25:00	36.4	0.9276	0.8098	0.3087	0.297	0.3012	0.2998	0.9006	0.7866	0.2967	0.2926	0.283	0.2897	0.9146	0.8606	0.306	0.2957	0.2919	0.2935	0.9357	0.8318	0.2946	0.2888	0.2854	0.2845	0.609	0.535	0.308	0.2994	0.2967	0.2899	0.5669	0.455	0.2928	0.2907	0.2893	0.2877	0.6245	0.5385	0.294	0.2944	0.2917	0.2903	0.5314	0.486	0.2935	0.2934	0.2922	0.2807
02:26:00	36.4	0.9286	0.8082	0.3072	0.2975	0.3007	0.3007	0.9001	0.7843	0.2963	0.2878	0.2847	0.2889	0.9125	0.8591	0.3058	0.2987	0.2908	0.2929	0.9324	0.8269	0.2967	0.2879	0.2891	0.2852	0.6039	0.5288	0.301	0.3002	0.2955	0.2876	0.5596	0.4508	0.2949	0.2888	0.2912	0.2881	0.62	0.533	0.2935	0.2931	0.2916	0.2943	0.5326	0.4786	0.2907	0.2944	0.2921	0.2807
02:27:00	36.4	0.9237	0.8051	0.308	0.297	0.3005	0.3009	0.8967	0.7826	0.2963	0.288	0.2813	0.2864	0.9107	0.8565	0.3059	0.2966	0.2924	0.293	0.9282	0.8286	0.295	0.2878	0.2865	0.2865	0.5992	0.5243	0.3017	0.3021	0.2954	0.289	0.5541	0.4465	0.2924	0.293	0.2887	0.2896	0.6135	0.5291	0.2938	0.2943	0.2915	0.2908	0.5262	0.4741	0.29	0.2916	0.2915	0.2802
02:28:00	36.4	0.9243	0.802	0.3076	0.2971	0.3003	0.2999	0.8946	0.7837	0.2968	0.2875	0.2798	0.2882	0.9088	0.8549	0.3051	0.2954	0.2907	0.2907	0.929	0.8248	0.2957	0.2875	0.2888	0.2867	0.5951	0.519	0.3012	0.3015	0.2959	0.2886	0.5515	0.4416	0.2938	0.2877	0.2913	0.2892	0.6102	0.5241	0.2934	0.2938	0.2912	0.2894	0.5214	0.4693	0.2903	0.2932	0.2911	0.2797
02:29:00	36.4	0.9213	0.8021	0.3068	0.2972	0.3034	0.3004	0.8917	0.7805	0.2958	0.289	0.2803	0.2886	0.9078	0.8628	0.3046	0.2947	0.2916	0.2927	0.9258	0.8225	0.2998	0.2877	0.2895	0.2892	0.5888	0.5147	0.3012	0.2995	0.2964	0.2881	0.5442	0.4355	0.2921	0.2894	0.2912	0.2892	0.6036	0.5199	0.2935	0.2942	0.2912	0.2915	0.5165	0.4633	0.2898	0.2914	0.2914	0.2801
02:30:00	36.4	0.9187	0.7999	0.3043	0.2962	0.3019	0.3002	0.8907	0.7795	0.2972	0.2891	0.2845	0.2884	0.9084	0.859	0.3049	0.2942	0.2956	0.2913	0.9247	0.8206	0.2949	0.2876	0.2858	0.2858	0.5847	0.5107	0.3004	0.2997	0.2932	0.2893	0.5419	0.4313	0.2924	0.2915	0.2897	0.2872	0.5997	0.5146	0.2932	0.2928	0.2905	0.2914	0.511	0.4601	0.2898	0.2911	0.2888	0.2797
02:31:00	36.4	0.9136	0.7988	0.3058	0.2991	0.3002	0.2993	0.8881	0.7716	0.302	0.2891	0.2831	0.2871	0.9008	0.8472	0.3035	0.2945	0.2935	0.2893	0.9067	0.8187	0.2952	0.2871	0.2891	0.2855	0.5787	0.5058	0.3004	0.2991	0.2924	0.2882	0.5336	0.4259	0.2929	0.2872	0.2893	0.2867	0.5935	0.5101	0.2936	0.2932	0.2931	0.2895	0.5092	0.4535	0.2894	0.2925	0.2888	0.2793
02:32:00	36.4	0.9166	0.7962	0.306	0.2959	0.2994	0.2994	0.887	0.774	0.2956	0.2948	0.2814	0.2899	0.901	0.847	0.3037	0.2957	0.2911	0.2922	0.9183	0.8158	0.2997	0.286	0.2864	0.2829	0.5747	0.5007	0.3036	0.2989	0.2941	0.2885	0.5307	0.4213	0.2925	0.29	0.2894	0.2885	0.5901	0.5055	0.2929	0.2925	0.2905	0.2945	0.5021	0.449	0.292	0.2907	0.2987	0.2791
02:33:00	36.4	0.9098	0.7968	0.3109	0.2979	0.3008	0.301	0.8795	0.7658	0.2948	0.2958	0.281	0.2879	0.8965	0.8424	0.3047	0.2948	0.2905	0.2917	0.9017	0.8143	0.2968	0.2871	0.2873	0.2834	0.5704	0.4965	0.3018	0.2995	0.2953	0.2875	0.5269	0.4184	0.2932	0.2911	0.2889	0.2886	0.5848	0.5012	0.2928	0.2926	0.2906	0.2889	0.4973	0.444	0.2908	0.2928	0.2906	0.2794
02:34:00	36.4	0.9079	0.7924	0.3042	0.2974	0.3003	0.2982	0.8801	0.7751	0.2949	0.2894	0.2837	0.2903	0.8946	0.8404	0.3032	0.2948	0.2922	0.2955	0.9175	0.8128	0.2945	0.2893	0.2845	0.2861	0.5654	0.4922	0.3001	0.2989	0.2931	0.2882	0.5207	0.4126	0.2917	0.2912	0.2893	0.2882	0.5789	0.4968	0.2934	0.2918	0.2904	0.2893	0.4928	0.4397	0.2898	0.2919	0.2898	0.2789
02:35:00	36.3	0.9055	0.7906	0.3049	0.297	0.3002	0.299	0.8786	0.7656	0.2977	0.2871	0.2868	0.2877	0.8936	0.8398	0.3029	0.2955	0.2923	0.298	0.9136	0.8094	0.2938	0.2863	0.29	0.2842	0.5603	0.4876	0.3016	0.2991	0.2931	0.2877	0.5149	0.4078	0.2918	0.2875	0.2882	0.2862	0.5742	0.4915	0.2927	0.2932	0.2906	0.2887	0.4879	0.4357	0.2896	0.2917	0.2908	0.2791
02:36:00	36.4	0.9027	0.7885	0.3045	0.2969	0.3001	0.2984	0.8735	0.7611	0.296	0.288	0.2833	0.2924	0.8898	0.8377	0.304	0.2971	0.291	0.2915	0.9047	0.8076	0.2935	0.2866	0.2851	0.2876	0.5553	0.4836	0.2997	0.2999	0.2929	0.2878	0.5094	0.404	0.2914	0.2886	0.2907	0.2864	0.5702	0.4876	0.2929	0.292	0.2899	0.2889	0.4838	0.4304	0.2892	0.2904	0.29	0.2788
02:37:00	36.4	0.9007	0.7865	0.3052	0.2954	0.2991	0.3001	0.8714	0.7628	0.2955	0.2862	0.2819	0.2877	0.8878	0.8341	0.306	0.2948	0.2901	0.2904	0.9072	0.8047	0.2937	0.2851	0.2871	0.2833	0.5503	0.4882	0.3	0.2993	0.2941	0.2896	0.5058	0.4001	0.2923	0.2867	0.2894	0.2858	0.5635	0.4821	0.2924	0.2909	0.2904	0.2883	0.4788	0.4252	0.2886	0.2928	0.2902	0.2788
02:38:00	36.4	0.9007	0.7838	0.3014	0.2965	0.2987	0.2978	0.8684	0.7682	0.2933	0.2882	0.2786	0.2856	0.8863	0.8317	0.3027	0.2971	0.2911	0.29	0.9068	0.803	0.2935	0.2873	0.2841	0.2846	0.5463	0.4742	0.2997	0.2987	0.2944	0.2892	0.501	0.3951	0.2919	0.2889	0.2906	0.2875	0.5595	0.4779	0.2962	0.2922	0.2897	0.2882	0.474	0.4194	0.287	0.2908	0.2876	0.2787
02:39:00	36.4	0.8964	0.7821	0.3033	0.2949	0.2983	0.2985	0.8695	0.7582	0.2967	0.2897	0.2808	0.286	0.8848	0.8312	0.3017	0.2959	0.2917	0.2904	0.901	0.8012	0.2984	0.2857	0.2888	0.2839	0.5416	0.4697	0.2993	0.2979	0.2925	0.2882	0.4968	0.39	0.2913	0.2885	0.2891	0.2867	0.5543	0.4732	0.2925	0.2911	0.2894	0.2882	0.4696	0.4156	0.2898	0.2924	0.2904	0.2787
02:40:00	36.4	0.894	0.7816	0.3005	0.2949	0.2991	0.2977	0.8657	0.7563	0.2941	0.2871	0.2803	0.2849	0.8811	0.8298	0.301	0.2951	0.2903	0.2908	0.8874	0.8004	0.2961	0.2856	0.2852	0.2847	0.5372	0.4656	0.2993	0.2976	0.294	0.287	0.4911	0.3869	0.2909	0.2884	0.2905	0.2861	0.5504	0.4689	0.2938	0.291	0.2894	0.2881	0.4656	0.4111	0.2886	0.2898	0.2897	0.2785
02:41:00	36.4	0.8922	0.7785	0.3028	0.2961	0.299	0.2975	0.8615	0.7572	0.2961	0.2888	0.2824	0.2871	0.881	0.8254	0.302	0.2947	0.2891	0.2907	0.8982	0.7967	0.2928	0.2869	0.2874	0.2903	0.5316	0.4607	0.2991	0.2987	0.2934	0.2885	0.4863	0.3817	0.289	0.286	0.2883	0.2863	0.5451	0.464	0.2919	0.2901	0.2895	0.2883	0.46	0.4063	0.2884	0.2908	0.2895	0.2783
02:42:00	36.4	0.8905	0.7763	0.3005	0.2989	0.3023	0.2986	0.8599	0.7499	0.2952	0.286	0.2785	0.2855	0.8779	0.8248	0.3007	0.2937	0.2896	0.2891	0.8824	0.794	0.2913	0.2857	0.2835	0.2812	0.5272	0.4566	0.2992	0.2979	0.2926	0.2872	0.4807	0.3792	0.2906	0.2863	0.2906	0.2875	0.5398	0.4606	0.2914	0.2924	0.2891	0.2894	0.4561	0.4012	0.2864	0.2893	0.2872	0.2792
02:43:00	36.4	0.8871	0.7767	0.3021	0.2943	0.2993	0.2974	0.8569	0.749	0.2934	0.2872	0.2813	0.2862	0.8741	0.8267	0.3033	0.2936	0.2901	0.2891	0.8974	0.7918	0.2928	0.2843	0.2869	0.2835	0.5219	0.4522	0.2982	0.2971	0.2916	0.2874	0.476	0.3721	0.2904	0.287	0.2871	0.2849	0.535	0.4556	0.2925	0.2906	0.2894	0.2871	0.4507	0.3977	0.2886	0.2925	0.2909	0.2793
02:44:00	36.4	0.8855	0.77	0.3041	0.2961	0.3009	0.298	0.8559	0.7549	0.2935	0.2873	0.2801	0.2852	0.8722	0.8207	0.3004	0.2925	0.293	0.2926	0.8891	0.7914	0.2907	0.2869	0.2837	0.2808	0.5208	0.4476	0.299	0.2971	0.2925	0.2875	0.4723	0.3681	0.2904	0.2876	0.2899	0.2893	0.5306	0.4511	0.2911	0.2908	0.2894	0.2874	0.449	0.3945	0.2881	0.2895	0.2882	0.2789
02:45:00	36.4	0.8822	0.7676	0.3017	0.2937	0.2983	0.2978	0.8532	0.744	0.294	0.2872	0.2821	0.2861	0.8693	0.8258	0.2995	0.2934	0.2928	0.2899	0.8845	0.7871	0.2933	0.285	0.2866	0.2847	0.5176	0.4438	0.2982	0.2971	0.2931	0.2865	0.4674	0.3661	0.2907	0.2874	0.2868	0.2854	0.5248	0.4473	0.2921	0.2904	0.2888	0.2872	0.4417	0.3874	0.2876	0.2893	0.2905	0.2793
02:46:00	36.4	0.8814	0.7655	0.3025	0.2947	0.2994	0.3058	0.8514	0.7447	0.2968	0.2876	0.2798	0.284	0.8683	0.8179	0.3009	0.294	0.2892	0.2905	0.8891	0.7892	0.2924	0.2866	0.2838	0.2819	0.5092	0.4399	0.2998	0.2994	0.2929	0.2873	0.4647	0.3614	0.2905	0.2879	0.2902	0.2869	0.5212	0.4443	0.2917	0.2912	0.2896	0.287	0.4379	0.3831	0.2902	0.2895	0.2875	0.2777
02:47:00	36.4	0.8802	0.7642	0.2987	0.2932	0.3036	0.3014	0.8497	0.7433	0.2924	0.2863	0.2805	0.2885	0.8694	0.8146	0.3015	0.2929	0.2891	0.2911	0.8896	0.7848	0.293	0.2854	0.2881	0.2828	0.504	0.4351	0.2987	0.2972	0.2911	0.2863	0.4594	0.3561	0.2883	0.2857	0.2875	0.2873	0.5172	0.4378	0.291	0.2955	0.2888	0.2883	0.4341	0.3811	0.2883	0.2922	0.2897	0.2777
02:48:00	36.4	0.8756	0.7619	0.3105	0.295	0.3003	0.2999	0.8476	0.7383	0.2932	0.2854	0.2815	0.2833	0.8639	0.8133	0.3	0.2947	0.2911	0.291	0.8731	0.7878	0.2927	0.2855	0.2834	0.2843	0.4993	0.431	0.3049	0.2968	0.291	0.2888	0.4508	0.3535	0.2901	0.2885	0.2871	0.2854	0.5114	0.4339	0.2917	0.2893	0.2894	0.2869	0.4286	0.376	0.2881	0.2894	0.2899	0.277
02:49:00	36.4	0.8733	0.76	0.3006	0.2935	0.2984	0.3001	0.846	0.739	0.2939	0.2866	0.2795	0.2849	0.8644	0.8183	0.3033	0.2923	0.2885	0.2898	0.8825	0.7814	0.2988	0.2844	0.2871	0.2848	0.4949	0.4259	0.2995	0.2968	0.2935	0.2868	0.4511	0.3474	0.2907	0.2892	0.2877	0.2841	0.5059	0.4293	0.2905	0.2897	0.2889	0.2874	0.4238	0.37	0.2877	0.29	0.2895	0.2768
02:50:00	36.4	0.8719	0.757	0.3013	0.2979	0.2975	0.3005	0.8448	0.7345	0.293	0.2847	0.2825	0.2841	0.8591	0.822	0.2994	0.2934	0.2918	0.2898	0.8799	0.7805	0.2915	0.2855	0.2835	0.281	0.4907	0.4221	0.2979	0.2968	0.2938	0.2863	0.4434	0.3451	0.292	0.2868	0.2867	0.2857	0.5022	0.4252	0.2905	0.2891	0.2882	0.2869	0.4203	0.366	0.2876	0.2892	0.2899	0.2768
02:51:00	36.4	0.8694	0.756	0.3006	0.2933	0.2981	0.3026	0.8401	0.734	0.2936	0.2855	0.2781	0.2854	0.857	0.8109	0.3033	0.2922	0.2911	0.2892	0.879	0.7769	0.2927	0.2911	0.2861	0.283	0.4863	0.4181	0.2978	0.2966	0.2927	0.2861	0.4385	0.3401	0.2903	0.2853	0.2894	0.2865	0.4973	0.4207	0.2904	0.2895	0.2886	0.2868	0.4167	0.3626	0.2876	0.2905	0.2858	0.2769
02:52:00	36.4	0.8644	0.7503	0.2976	0.2923	0.2981	0.2993	0.8359	0.7356	0.2916	0.2849	0.2788	0.2848	0.8496	0.8049	0.2972	0.2917	0.2892	0.2898	0.8628	0.766	0.2969	0.2847	0.2851	0.2827	0.4811	0.4135	0.2982	0.2953	0.2933	0.2848	0.4324	0.3351	0.2888	0.2868	0.2882	0.2864	0.4908	0.4166	0.2902	0.2887	0.289	0.2872	0.4082	0.3572	0.2874	0.2887	0.2901	0.2769
02:53:00	36.4	0.8647	0.7516	0.2997	0.2941	0.2984	0.3014	0.8437	0.7326	0.2924	0.2854	0.2802	0.2835	0.8527	0.8149	0.2981	0.2924	0.2909	0.2881	0.8781	0.7737	0.2892	0.2843	0.2873	0.2826	0.4759	0.4097	0.2977	0.2964	0.2909	0.2858	0.4314	0.3324	0.2884	0.2846	0.2856	0.2865	0.4877	0.4129	0.2908	0.2904	0.2867	0.286	0.4073	0.3528	0.2865	0.2899	0.2883	0.2764
02:54:00	36.4	0.8638	0.7512	0.2996	0.2953	0.2986	0.2996	0.8351	0.7293	0.2921	0.2873	0.2768	0.2833	0.8518	0.8044	0.2987	0.2939	0.2922	0.2886	0.8557	0.772	0.2944	0.2868	0.2833	0.2822	0.4722	0.405	0.2979	0.2964	0.2903	0.286	0.4246	0.329	0.2885	0.2865	0.2885	0.2838	0.4833	0.4081	0.2906	0.2898	0.2857	0.2863	0.4015	0.3494	0.286	0.2893	0.2871	0.2765
02:55:00	36.4	0.8608	0.7494	0.3002	0.293	0.297	0.2992	0.8329	0.7258	0.291	0.2845	0.2799	0.2842	0.8481	0.7986	0.2981	0.2914	0.2889	0.2886	0.8703	0.7698	0.2905	0.287	0.2848	0.2818	0.468	0.4016	0.2969	0.2959	0.2911	0.2854	0.4207	0.326	0.289	0.288	0.2869	0.2854	0.4788	0.404	0.2899	0.2891	0.2858	0.286	0.3983	0.347	0.2868	0.2919	0.2881	0.2762
02:56:00	36.4	0.8582	0.7448	0.3005	0.2955	0.2956	0.2978	0.8314	0.7231	0.2916	0.2892	0.2767	0.2834	0.8412	0.7989	0.2982	0.2942	0.2864	0.2859	0.8572	0.758	0.2892	0.2878	0.2828	0.2823	0.4634	0.3969	0.3005	0.2964	0.2928	0.2865	0.4158	0.3229	0.288	0.2887	0.2855	0.2838	0.4736	0.4	0.2905	0.2903	0.2853	0.2865	0.3926	0.3426	0.2876	0.2921	0.2861	0.2783
02:57:00	36.4	0.8559	0.7443	0.2991	0.2922	0.2961	0.2959	0.8284	0.7287	0.2908	0.2879	0.2806	0.2848	0.8402	0.7968	0.2975	0.2911	0.2856	0.2862	0.8671	0.7644	0.2893	0.2832	0.2854	0.2831	0.4585	0.3927	0.2969	0.295	0.2898	0.2885	0.4132	0.3195	0.2884	0.2864	0.2886	0.2939	0.4685	0.3952	0.2904	0.2888	0.2847	0.2872	0.3885	0.3381	0.2871	0.2902	0.2885	0.2775
02:58:00	36.4	0.8564	0.7437	0.2995	0.2931	0.2978	0.2969	0.8275	0.7231	0.2945	0.2834	0.2766	0.282	0.8433	0.7952	0.2969	0.2919	0.2879	0.289	0.8662	0.7658	0.292	0.2844	0.2834	0.2843	0.4549	0.3892	0.2981	0.2956	0.2906	0.2848	0.4086	0.3173	0.2904	0.2862	0.2874	0.2843	0.4651	0.3923	0.2899	0.2898	0.2854	0.2862	0.3862	0.335	0.2853	0.2896	0.2888	0.278
02:59:00	36.4	0.8518	0.7416	0.3015	0.2923	0.2999	0.2994	0.8245	0.7187	0.2915	0.2836	0.2795	0.284	0.8405	0.7991	0.2977	0.2923	0.2879	0.2865	0.8628	0.7611	0.2896	0.2821	0.2864	0.2819	0.4502	0.3848	0.2972	0.2956	0.2896	0.2858	0.402	0.315	0.2889	0.2862	0.2882	0.2837	0.4599	0.3871	0.29	0.2882	0.2849	0.2861	0.386	0.3303	0.287	0.2895	0.2878	0.2773
03:00:00	36.4	0.8505	0.7383	0.2997	0.2928	0.299	0.2994	0.8242	0.7134	0.2912	0.2847	0.2765	0.2837	0.8386	0.7961	0.2978	0.2904	0.2941	0.2861	0.8467	0.7593	0.2904	0.284	0.2834	0.2795	0.4456	0.3804	0.2973	0.2952	0.2907	0.2846	0.3973	0.3119	0.2889	0.2861	0.2851	0.2851	0.4617	0.3828	0.2898	0.2897	0.2855	0.2861	0.3757	0.3265	0.2848	0.2894	0.2877	0.2762
~End
Original Filename: Data 08-03-22-131706.pda Date Last Saved: 8/3/2022
[truncated: 48 more columns]

## Sheet: Fig.4c-e
dA	0.9446	0.8914	0.9246	0.9052			0.6807	0.6761	0.5741	0.6801			0.3618	0.3522	0.353	0.364			0.1553	0.1211	0.1354	0.1101			0.2426	0.2445	0.2461	0.2297			0.4498	0.461	0.4843	0.5089			0.5323	0.4803	0.5195	0.4699			0.3651	0.36	0.3719	0.3659			0.6453
dT	40						43						97						97						97						97						75						97						36
	WT						1						2						3						4						5						6						7						8
Time(min)	1	2	3	4	STD	AVG	1	2	3	4	STD	AVG	1	2	3	4	STD	AVG	1	2	3	4	STD	AVG	1	2	3	4	STD	AVG	1	2	3	4	STD	AVG	1	2	3	4	STD	AVG	1	2	3	4	STD	AVG	1
1	1.7243	1.6376	1.6236	1.6221	0.0487688	1.6519	1.6688	1.6222	1.2967	1.5942	0.16868	1.54547	1.571	1.5395	1.5339	1.5072	0.0261831	1.5379	1.6783	1.6715	1.6376	1.6261	0.0254463	1.65338	1.6565	1.6323	1.6121	1.5935	0.0270577	1.6236	1.6156	1.5521	1.5844	1.5602	0.0285327	1.57808	1.6611	1.654	1.6656	1.6261	0.0177221	1.6517	1.6626	1.6223	1.6275	1.6532	0.0195508	1.6414	1.5863
2	1.3413	1.3561	1.3854	1.3621	0.0183346	1.36122	1.3831	1.3326	1.1024	1.3374	0.126383	1.28887	1.3191	1.3053	1.2836	1.2326	0.0379584	1.28515	1.3667	1.3552	1.3844	1.3706	0.012045	1.36923	1.3612	1.3431	1.3438	1.3339	0.0113974	1.3455	1.3256	1.268	1.2871	1.357	0.0397469	1.30943	1.3544	1.3539	1.3771	1.3577	0.0110131	1.36077	1.3836	1.3395	1.3287	1.3801	0.0279554	1.35798	1.3184
3	1.3869	1.3641	1.3744	1.3363	0.0215387	1.36543	1.3592	1.3209	1.0905	1.3202	0.122826	1.2727	1.2962	1.2874	1.2591	1.2175	0.0354319	1.26505	1.3473	1.3509	1.3614	1.331	0.0126091	1.34765	1.3342	1.3227	1.3064	1.3016	0.015005	1.31623	1.2798	1.2412	1.2658	1.3243	0.0348798	1.27778	1.3069	1.3552	1.3502	1.3341	0.0217506	1.3366	1.3661	1.3175	1.301	1.3613	0.03221	1.33648	1.2877
4	1.3756	1.3547	1.3693	1.327	0.0216183	1.35665	1.3427	1.3117	1.0832	1.3048	0.11941	1.2606	1.286	1.2697	1.2533	1.2133	0.0311852	1.25558	1.337	1.3364	1.3609	1.3133	0.0194355	1.3369	1.3156	1.3108	1.2906	1.2887	0.013759	1.30143	1.2664	1.234	1.2594	1.3134	0.0331327	1.2683	1.31	1.3461	1.348	1.3176	0.0194615	1.33042	1.3414	1.3046	1.2909	1.3564	0.0306739	1.32332	1.2761
5	1.3806	1.3484	1.3664	1.3265	0.0233825	1.35547	1.335	1.3058	1.0789	1.2986	0.118169	1.25457	1.2805	1.2606	1.2478	1.2091	0.0301068	1.2495	1.3373	1.3289	1.3603	1.3058	0.0225123	1.33308	1.3088	1.3078	1.2852	1.2846	0.0135184	1.2966	1.2614	1.2291	1.253	1.3074	0.0327761	1.26273	1.3092	1.3408	1.3473	1.3101	0.0200407	1.32685	1.333	1.2977	1.2839	1.3536	0.0319565	1.31705	1.2707
6	1.376	1.3448	1.3666	1.3257	0.022555	1.35328	1.3336	1.3043	1.0765	1.2988	0.118852	1.2533	1.2797	1.2599	1.2482	1.2074	0.0305087	1.2488	1.3379	1.3267	1.3597	1.3029	0.0236421	1.3318	1.3054	1.305	1.2824	1.2824	0.0131646	1.2938	1.2608	1.226	1.2516	1.3074	0.033988	1.26145	1.3117	1.3385	1.3471	1.3088	0.0191545	1.32652	1.3299	1.2942	1.282	1.352	0.0322064	1.31453	1.2697
7	1.375	1.3414	1.3628	1.3238	0.0227082	1.35075	1.3309	1.3022	1.083	1.2967	0.114453	1.2532	1.2771	1.2585	1.2451	1.2043	0.0308918	1.24625	1.3441	1.3221	1.3595	1.2998	0.0260509	1.33137	1.3017	1.3016	1.2786	1.2797	0.0129982	1.2904	1.259	1.2241	1.2494	1.3041	0.0333871	1.25915	1.309	1.334	1.3474	1.304	0.0205906	1.3236	1.3254	1.293	1.2799	1.3496	0.0315422	1.31197	1.2672
8	1.37	1.3394	1.3583	1.3206	0.0216901	1.34708	1.3278	1.2986	1.0706	1.2922	0.118815	1.2473	1.2734	1.2545	1.2408	1.2039	0.0293824	1.24315	1.3353	1.3177	1.3576	1.2957	0.0262723	1.32658	1.2977	1.2974	1.2735	1.2761	0.0131781	1.28618	1.2545	1.2194	1.2455	1.301	0.0340285	1.2551	1.3092	1.3293	1.3459	1.2989	0.0209478	1.32082	1.3233	1.2881	1.2758	1.3444	0.0315798	1.3079	1.2615
9	1.3679	1.3351	1.3558	1.3173	0.0223797	1.34402	1.3258	1.2996	1.0692	1.2903	0.11897	1.24622	1.272	1.2549	1.2412	1.2025	0.0295838	1.24265	1.3339	1.316	1.3568	1.2948	0.0263497	1.32538	1.2959	1.2964	1.2732	1.2764	0.0123971	1.28547	1.2544	1.2202	1.2464	1.3007	0.0335317	1.25542	1.308	1.3288	1.3442	1.2968	0.0211669	1.31945	1.3195	1.2879	1.2754	1.3438	0.0309482	1.30665	1.2622
10	1.3661	1.3319	1.3528	1.3157	0.0222904	1.34163	1.3253	1.2961	1.0675	1.2888	0.119	1.24442	1.2716	1.2523	1.2382	1.203	0.0289574	1.24128	1.3325	1.3131	1.3545	1.2929	0.0263709	1.32325	1.2933	1.2938	1.2722	1.2755	0.0114551	1.2837	1.2532	1.2197	1.2453	1.2996	0.0333235	1.25445	1.3073	1.3272	1.3427	1.2949	0.0211568	1.31803	1.3182	1.2856	1.2727	1.3419	0.031384	1.3046	1.2622
11	1.3625	1.3265	1.3485	1.3127	0.0222263	1.33755	1.3285	1.293	1.0657	1.2866	0.119925	1.24345	1.2672	1.2514	1.2369	1.2012	0.0281788	1.23918	1.3312	1.3102	1.3523	1.2887	0.0273436	1.3206	1.2966	1.2905	1.2695	1.2726	0.0132873	1.2823	1.2507	1.216	1.2418	1.2973	0.0339245	1.25145	1.3058	1.322	1.3421	1.2938	0.020929	1.31593	1.3146	1.2818	1.2704	1.3305	0.0279821	1.29933	1.2582
12	1.357	1.3213	1.3438	1.3093	0.0215339	1.33285	1.3177	1.29	1.062	1.2835	0.118465	1.2383	1.2654	1.2484	1.2346	1.2007	0.0274449	1.23727	1.3293	1.307	1.3501	1.2853	0.0279784	1.31793	1.2861	1.2881	1.2675	1.2713	0.0103684	1.27825	1.2502	1.2152	1.2404	1.2957	0.0336213	1.25038	1.3055	1.3184	1.3406	1.2865	0.0227242	1.31275	1.3101	1.2778	1.266	1.3278	0.0285188	1.29543	1.2558
13	1.3527	1.3171	1.3404	1.3052	0.0215995	1.32885	1.3155	1.2891	1.0599	1.2788	0.118297	1.23582	1.2628	1.2483	1.2329	1.1965	0.0284975	1.23513	1.3282	1.3051	1.3496	1.283	0.0287791	1.31648	1.286	1.2868	1.2655	1.2708	0.0107615	1.27727	1.2491	1.2141	1.2392	1.2959	0.0342167	1.24958	1.3053	1.3159	1.3406	1.2844	0.0233738	1.31155	1.3104	1.276	1.2658	1.3249	0.0279446	1.29428	1.2533
14	1.3449	1.3091	1.333	1.2996	0.0209212	1.32165	1.3125	1.284	1.0567	1.2751	0.118	1.23208	1.261	1.2454	1.2324	1.1932	0.0289952	1.233	1.3275	1.3012	1.3476	1.2815	0.029043	1.31445	1.2824	1.2848	1.2631	1.2693	0.0104061	1.2749	1.2469	1.213	1.2378	1.2928	0.0333503	1.24762	1.3014	1.3139	1.3385	1.2821	0.0236335	1.30897	1.3054	1.2734	1.2627	1.3234	0.0280925	1.29122	1.2515
15	1.3389	1.3027	1.3274	1.2948	0.0206615	1.31595	1.3083	1.2803	1.0547	1.2739	0.117355	1.2293	1.2597	1.2444	1.23	1.1943	0.0279661	1.2321	1.3286	1.3001	1.347	1.2795	0.0299191	1.3138	1.2812	1.2837	1.2628	1.2696	0.00983713	1.27432	1.2448	1.2128	1.2363	1.2911	0.0328204	1.24625	1.2997	1.3103	1.337	1.2804	0.0236054	1.30685	1.3053	1.2716	1.261	1.3209	0.0280957	1.2897	1.2486
16	1.3319	1.2961	1.3208	1.29	0.019909	1.3097	1.3039	1.2769	1.0514	1.2676	0.11672	1.22495	1.2582	1.2438	1.2285	1.1924	0.0282818	1.23072	1.3293	1.2973	1.3446	1.277	0.0305676	1.31205	1.2794	1.2814	1.2604	1.2672	0.0100113	1.2721	1.2444	1.2117	1.2361	1.2891	0.0323154	1.24533	1.2978	1.3078	1.3357	1.2781	0.023984	1.30485	1.3027	1.2696	1.2601	1.3198	0.0279541	1.28805	1.2458
17	1.3241	1.288	1.3144	1.2844	0.0195433	1.30272	1.2997	1.27	1.0474	1.2641	0.116315	1.2203	1.2542	1.2413	1.2255	1.1908	0.0274069	1.22795	1.3215	1.2949	1.3425	1.2739	0.0300375	1.3082	1.2767	1.2787	1.2578	1.2665	0.0096893	1.26992	1.242	1.2078	1.2332	1.2873	0.0331554	1.24257	1.2953	1.3037	1.3351	1.2749	0.025017	1.30225	1.2986	1.2663	1.2574	1.3162	0.0275033	1.28462	1.2407
18	1.315	1.2797	1.3051	1.2769	0.0188059	1.29418	1.2969	1.2664	1.0442	1.2611	0.116374	1.21715	1.2544	1.2403	1.2253	1.1888	0.028223	1.2272	1.3203	1.293	1.3417	1.2734	0.0300328	1.3071	1.2755	1.2784	1.2574	1.2676	0.00939907	1.26972	1.2421	1.2077	1.2335	1.2869	0.0329826	1.24255	1.2929	1.3022	1.3344	1.2745	0.0250656	1.301	1.2964	1.2646	1.2564	1.3194	0.0291255	1.2842	1.2396
19	1.3046	1.2679	1.2955	1.2682	0.0188454	1.28405	1.2891	1.2612	1.0399	1.2547	0.115187	1.21122	1.2515	1.2402	1.2229	1.1877	0.0278548	1.22558	1.3188	1.2906	1.341	1.2708	0.0308927	1.3053	1.2762	1.2771	1.255	1.2635	0.0106347	1.26795	1.2391	1.2054	1.2298	1.2809	0.0314593	1.2388	1.29	1.2975	1.3309	1.2714	0.024853	1.29745	1.2947	1.2633	1.2551	1.3135	0.0272418	1.28165	1.2309
20	1.293	1.2573	1.2855	1.2582	0.0184461	1.2735	1.2834	1.2553	1.0341	1.2481	0.115095	1.20522	1.2475	1.2351	1.2202	1.1872	0.0260457	1.2225	1.316	1.2888	1.3384	1.2689	0.0304774	1.30302	1.2704	1.2741	1.2525	1.2621	0.00959909	1.26477	1.236	1.2027	1.2273	1.2789	0.0317531	1.23622	1.2878	1.294	1.3293	1.2679	0.0255831	1.29475	1.2923	1.2601	1.2525	1.3112	0.0275269	1.27902	1.2257
21	1.2823	1.2467	1.274	1.2483	0.0180291	1.26282	1.277	1.2489	1.0306	1.2415	0.113634	1.1995	1.2456	1.2341	1.2195	1.1835	0.0269867	1.22067	1.315	1.2875	1.3373	1.2669	0.0308595	1.30167	1.2689	1.2714	1.2503	1.2608	0.00951157	1.26285	1.2341	1.2007	1.226	1.2782	0.0322712	1.23475	1.2861	1.292	1.3267	1.2668	0.0249713	1.2929	1.2908	1.2582	1.2501	1.3104	0.0281809	1.27738	1.2209
22	1.2686	1.2348	1.2627	1.2392	0.0168118	1.25133	1.2887	1.2423	1.0259	1.2365	0.117316	1.19835	1.2436	1.2311	1.2162	1.1805	0.0273031	1.21785	1.3142	1.2846	1.3349	1.2658	0.0306941	1.29988	1.27	1.2706	1.2493	1.2594	0.0100927	1.26233	1.2321	1.199	1.2251	1.2752	0.0316226	1.23285	1.2834	1.2907	1.3255	1.2645	0.0254974	1.29102	1.2906	1.2563	1.2476	1.3089	0.0288105	1.27585	1.2154
23	1.2555	1.2224	1.2504	1.2272	0.016502	1.23887	1.2636	1.2339	1.0194	1.2288	0.112402	1.18643	1.2414	1.2278	1.2131	1.1791	0.0267876	1.21535	1.3127	1.2834	1.3331	1.2634	0.0308671	1.29815	1.2657	1.2683	1.2462	1.2575	0.00994564	1.25943	1.2295	1.1967	1.2206	1.2724	0.0315969	1.2298	1.2801	1.2875	1.3234	1.2609	0.0261421	1.28797	1.2914	1.2541	1.2456	1.3062	0.0291075	1.27433	1.2076
24	1.2413	1.2091	1.2382	1.2144	0.016359	1.22575	1.2557	1.2269	1.0187	1.2234	0.109279	1.18118	1.2392	1.227	1.2116	1.1768	0.0270379	1.21365	1.312	1.2811	1.3317	1.2623	0.031015	1.29678	1.2646	1.2673	1.245	1.256	0.0100473	1.25823	1.2283	1.195	1.2193	1.2701	0.0312893	1.22818	1.2756	1.2846	1.3207	1.2598	0.0258065	1.28517	1.286	1.2525	1.2448	1.3049	0.0282754	1.27205	1.2003
25	1.2253	1.1958	1.2224	1.2009	0.014916	1.2111	1.2477	1.2187	1.0083	1.2154	0.110441	1.17253	1.2368	1.2245	1.2088	1.1782	0.0253242	1.21208	1.3088	1.28	1.3314	1.2619	0.0307404	1.29553	1.2633	1.2665	1.2437	1.2554	0.010152	1.25723	1.2265	1.1931	1.2172	1.2686	0.0314874	1.22635	1.2731	1.2812	1.3185	1.2581	0.0256983	1.28272	1.2837	1.2517	1.2432	1.3046	0.0284922	1.2708	1.1933
26	1.2081	1.1808	1.2087	1.186	0.0145911	1.1959	1.2395	1.2117	1.0013	1.2059	0.10985	1.1646	1.2345	1.2224	1.2074	1.1758	0.0253667	1.21002	1.3081	1.279	1.3298	1.2587	0.0313661	1.2939	1.2599	1.2642	1.2418	1.254	0.00972775	1.25497	1.2226	1.191	1.215	1.2651	0.0308753	1.22342	1.2718	1.2797	1.3149	1.2559	0.0249321	1.28057	1.2824	1.249	1.2415	1.3024	0.0285847	1.26883	1.1857
27	1.1924	1.1641	1.1923	1.1708	0.014634	1.1799	1.2304	1.2019	0.9951	1.1984	0.108517	1.15645	1.231	1.2195	1.2036	1.1709	0.0261073	1.20625	1.3069	1.2768	1.3282	1.2569	0.0315982	1.2922	1.2592	1.2617	1.2398	1.2518	0.00982764	1.25313	1.2199	1.1871	1.2113	1.2622	0.031299	1.22012	1.2676	1.2758	1.3126	1.252	0.0257045	1.277	1.2799	1.2463	1.2386	1.3001	0.0288367	1.26622	1.1763
28	1.1735	1.1504	1.1769	1.1569	0.0127972	1.16443	1.2221	1.1933	0.9877	1.1889	0.107876	1.148	1.2305	1.2172	1.2035	1.1685	0.0266681	1.20493	1.3154	1.2756	1.3269	1.2569	0.0329392	1.2937	1.2589	1.2612	1.2387	1.2503	0.0101936	1.25228	1.2178	1.1864	1.2102	1.2593	0.0303557	1.21842	1.2652	1.2743	1.3089	1.2499	0.0250002	1.27458	1.2787	1.2466	1.2382	1.2994	0.0284356	1.26572	1.1683
29	1.1569	1.1341	1.1597	1.1413	0.0123045	1.148	1.2115	1.1837	0.9807	1.1816	0.106657	1.13938	1.2275	1.2155	1.2017	1.1653	0.0269474	1.2025	1.304	1.2743	1.3254	1.2561	0.0307942	1.28995	1.2578	1.2593	1.237	1.2503	0.0101912	1.2511	1.2162	1.1837	1.2082	1.2569	0.0304233	1.21625	1.2611	1.2716	1.3082	1.2484	0.025729	1.27233	1.2765	1.2439	1.2363	1.2998	0.0294908	1.26412	1.1593
30	1.1372	1.1184	1.1425	1.1244	0.0111422	1.13063	1.2023	1.1744	1.019	1.1727	0.0831811	1.1421	1.2241	1.2134	1.1989	1.1639	0.0262346	1.20008	1.3013	1.2733	1.3239	1.2551	0.0303511	1.2884	1.2556	1.2584	1.2344	1.248	0.01074	1.2491	1.2134	1.1806	1.2058	1.2534	0.0301859	1.2133	1.2568	1.2677	1.3053	1.2453	0.0260109	1.26877	1.2742	1.2419	1.2344	1.2961	0.028734	1.26165	1.1485
31	1.1175	1.1005	1.1246	1.1074	0.010668	1.1125	1.1919	1.1631	0.9655	1.1621	0.104352	1.12065	1.223	1.2101	1.1967	1.1611	0.0266734	1.19773	1.301	1.2723	1.3237	1.2536	0.0309454	1.28765	1.255	1.256	1.2332	1.2482	0.0105205	1.2481	1.211	1.179	1.2023	1.2504	0.02973	1.21067	1.254	1.2656	1.3031	1.2441	0.0258084	1.2667	1.2714	1.2407	1.233	1.2962	0.0291059	1.26033	1.1383
32	1.0974	1.0817	1.1057	1.0873	0.0106588	1.09302	1.1804	1.1535	0.9942	1.1512	0.0847926	1.11983	1.2194	1.2078	1.1935	1.1595	0.0259595	1.19505	1.2982	1.2707	1.3231	1.2521	0.031137	1.28602	1.2515	1.2546	1.2314	1.2457	0.0102843	1.2458	1.2074	1.1753	1.1994	1.2489	0.0306386	1.20775	1.2513	1.2617	1.2973	1.2409	0.0245175	1.2628	1.2717	1.2383	1.2321	1.2927	0.0285699	1.2587	1.1265
33	1.0765	1.0643	1.0869	1.0701	0.00968074	1.07445	1.1699	1.1433	0.9472	1.1414	0.102992	1.10045	1.2185	1.2049	1.1914	1.156	0.0268518	1.1927	1.2978	1.269	1.3204	1.2516	0.0304861	1.2847	1.2493	1.2527	1.2301	1.2446	0.00995368	1.24418	1.2045	1.1749	1.1966	1.2448	0.0292159	1.2052	1.2476	1.2603	1.2944	1.2379	0.0246685	1.26005	1.269	1.2365	1.2284	1.2927	0.0297557	1.25665	1.1168
34	1.0552	1.044	1.0658	1.0509	0.00913396	1.05397	1.1587	1.1315	0.9377	1.1298	0.102013	1.08942	1.2146	1.2011	1.1889	1.1544	0.0257985	1.18975	1.2971	1.2676	1.3179	1.2501	0.0302008	1.28317	1.2469	1.2511	1.228	1.2421	0.010047	1.24202	1.2	1.1705	1.1935	1.2423	0.0299548	1.20158	1.2419	1.2572	1.291	1.235	0.0249396	1.25628	1.2665	1.234	1.2263	1.289	0.0291464	1.25395	1.1038
35	1.0338	1.0245	1.0459	1.03	0.00907542	1.03355	1.1481	1.1181	0.9302	1.1226	0.100571	1.07975	1.2097	1.1992	1.1849	1.1515	0.0253441	1.18633	1.2955	1.2669	1.3182	1.2469	0.0313722	1.28188	1.2447	1.2486	1.2267	1.2401	0.00953847	1.24002	1.1984	1.1667	1.1895	1.2378	0.0296429	1.1981	1.2396	1.2536	1.2902	1.2314	0.0260023	1.2537	1.2643	1.2316	1.225	1.2867	0.0288704	1.2519	1.0911
36	1.0109	1.0033	1.0246	1.0101	0.00892688	1.01222	1.1358	1.1086	0.9552	1.1077	0.0821251	1.07682	1.2071	1.1968	1.1823	1.149	0.0253323	1.1838	1.2922	1.2662	1.3177	1.2474	0.0306609	1.28087	1.2437	1.2464	1.2251	1.2396	0.00948789	1.2387	1.1957	1.164	1.1869	1.2356	0.0298566	1.19555	1.2349	1.2496	1.2855	1.2294	0.02525	1.24985	1.2628	1.2311	1.2225	1.2861	0.0293198	1.25063	1.0777
37	0.9892	0.9835	1.0034	0.9897	0.00844847	0.99145	1.1235	1.0956	0.9095	1.0956	0.0985813	1.05605	1.2069	1.1945	1.1799	1.1451	0.0267185	1.1816	1.2909	1.2652	1.3157	1.246	0.0303707	1.27945	1.2403	1.2453	1.2228	1.2378	0.00968246	1.23655	1.1926	1.1606	1.1872	1.2313	0.0291572	1.19293	1.231	1.2472	1.281	1.228	0.0243097	1.2468	1.2622	1.2282	1.2207	1.2839	0.0295834	1.24875	1.0665
38	0.9651	0.962	0.9825	0.969	0.00903272	0.96965	1.1101	1.0826	0.8987	1.0836	0.0975349	1.04375	1.2042	1.1909	1.1767	1.1435	0.02609	1.17883	1.2896	1.2641	1.3136	1.2453	0.0298012	1.27815	1.2397	1.243	1.2205	1.2368	0.009993	1.235	1.1904	1.158	1.181	1.2293	0.0297166	1.18968	1.2271	1.2436	1.2782	1.2229	0.025141	1.24295	1.2581	1.2258	1.2163	1.278	0.0285898	1.24455	1.0536
39	0.941	0.941	0.9586	0.9456	0.00832086	0.94655	1.0985	1.0715	0.8879	1.0711	0.0970839	1.03225	1.1992	1.1882	1.1743	1.14	0.0257206	1.17542	1.2876	1.2611	1.3124	1.2431	0.0303531	1.27605	1.2393	1.2405	1.2174	1.2344	0.0106649	1.2329	1.1861	1.1544	1.1764	1.2246	0.0293208	1.18537	1.2236	1.2394	1.2742	1.2192	0.0249557	1.2391	1.2591	1.2241	1.2161	1.2804	0.0301329	1.24493	1.0384
40	0.9165	0.9191	0.9362	0.9236	0.00874014	0.92385	1.0846	1.0572	0.8781	1.0578	0.0950791	1.01943	1.1975	1.1847	1.1719	1.1369	0.0260852	1.17275	1.2878	1.2607	1.3116	1.2428	0.0302359	1.27572	1.2377	1.2401	1.2166	1.2331	0.0105894	1.23188	1.1835	1.1514	1.1734	1.2198	0.0285272	1.18203	1.2185	1.2371	1.2704	1.2169	0.0248685	1.23572	1.2541	1.2222	1.2151	1.2787	0.0294836	1.24253	1.0242
41	0.8924	0.8975	0.9134	0.9011	0.00894315	0.9011	1.0715	1.0447	0.8665	1.0448	0.0944291	1.00687	1.1945	1.1829	1.1678	1.1339	0.0262964	1.16977	1.2859	1.2591	1.3101	1.2421	0.0299114	1.2743	1.2435	1.2365	1.2134	1.2314	0.0128616	1.2312	1.1792	1.1473	1.1684	1.2159	0.0287062	1.1777	1.213	1.2322	1.2664	1.2127	0.0252551	1.23107	1.2515	1.2191	1.2142	1.2753	0.0287564	1.24003	1.0094
42	0.8682	0.8743	0.8897	0.8792	0.00909157	0.87785	1.0584	1.0316	0.8553	1.0321	0.0935413	0.99435	1.1913	1.1817	1.167	1.1337	0.0252147	1.16843	1.2842	1.2587	1.3105	1.2411	0.0302888	1.27363	1.2329	1.2358	1.2127	1.2305	0.0104113	1.22798	1.1762	1.1452	1.168	1.2124	0.0279072	1.17545	1.2089	1.2293	1.2625	1.2101	0.025012	1.2277	1.2497	1.2173	1.2096	1.2708	0.0285335	1.23685	0.9949
43	0.8428	0.8509	0.8661	0.8545	0.00967794	0.853575	1.045	1.0177	0.8437	1.0176	0.0924369	0.981	1.1873	1.176	1.1612	1.1311	0.0243386	1.1639	1.2829	1.2573	1.3081	1.2392	0.0300771	1.27188	1.2313	1.2331	1.21	1.2292	0.0107191	1.2259	1.1709	1.1409	1.1624	1.2069	0.0274875	1.17027	1.2047	1.2266	1.2569	1.2063	0.02432	1.22362	1.248	1.215	1.2048	1.2724	0.0309827	1.23505	0.9786
44	0.8172	0.8282	0.8414	0.8318	0.0099965	0.82965	1.0306	1.0034	0.8331	1.0048	0.0907821	0.967975	1.1856	1.1727	1.1597	1.1266	0.0253444	1.16115	1.2813	1.2567	1.308	1.2388	0.0300902	1.2712	1.2272	1.2321	1.2087	1.2285	0.0104901	1.22412	1.167	1.1378	1.1595	1.2004	0.0259598	1.16617	1.1991	1.2238	1.2519	1.2036	0.0240637	1.2196	1.2456	1.2127	1.2034	1.2671	0.0294803	1.2322	0.9644
45	0.7922	0.8056	0.8176	0.808	0.0104733	0.80585	1.0158	0.9896	0.8207	0.9916	0.0899417	0.954425	1.1824	1.1728	1.1573	1.1238	0.0256899	1.15908	1.2809	1.2549	1.3072	1.2385	0.0301239	1.27038	1.2265	1.2299	1.2073	1.2265	0.0102922	1.22255	1.1648	1.1346	1.1562	1.1997	0.0270814	1.16383	1.1958	1.219	1.2488	1.1984	0.0245061	1.2155	1.2433	1.211	1.2029	1.2696	0.0307078	1.2317	0.9485
46	0.7659	0.783	0.7934	0.7841	0.0114592	0.7816	1.0022	0.9747	0.8086	0.9767	0.088853	0.94055	1.1785	1.1683	1.1545	1.1191	0.0259368	1.1551	1.2796	1.2543	1.3047	1.2377	0.0293406	1.26907	1.2243	1.2277	1.2044	1.2239	0.0105882	1.22008	1.1615	1.1293	1.151	1.1966	0.0280753	1.1596	1.1901	1.2133	1.246	1.1948	0.0253609	1.21105	1.2409	1.2076	1.2	1.2656	0.030437	1.22853	0.9317
47	0.7405	0.7572	0.7678	0.7589	0.0113915	0.7561	0.9875	0.9597	0.7961	0.9613	0.0876317	0.92615	1.1748	1.1632	1.1501	1.1167	0.0251159	1.1512	1.2766	1.2535	1.3028	1.2349	0.0293624	1.26695	1.2213	1.225	1.2021	1.2216	0.0104029	1.2175	1.1569	1.1252	1.147	1.1898	0.0268725	1.15473	1.1847	1.2097	1.241	1.1891	0.025677	1.20613	1.2379	1.2045	1.1971	1.2629	0.0305507	1.2256	0.9144
48	0.7145	0.7341	0.7426	0.7348	0.0119702	0.7315	0.9721	0.9456	0.7901	0.9465	0.0832284	0.913575	1.1721	1.1616	1.1482	1.1128	0.0258394	1.14867	1.2757	1.2534	1.3022	1.2352	0.0289273	1.26663	1.2213	1.2238	1.2001	1.2212	0.0110656	1.2166	1.1544	1.1228	1.1418	1.1873	0.0271281	1.15158	1.1807	1.2053	1.2361	1.1872	0.024806	1.20233	1.2359	1.2028	1.1947	1.259	0.0298401	1.2231	0.898
49	0.6879	0.7094	0.7177	0.7105	0.0128549	0.706375	0.957	0.9317	0.7712	0.9319	0.085331	0.89795	1.1708	1.1601	1.1449	1.1111	0.026019	1.14672	1.2745	1.2513	1.3016	1.2344	0.0291722	1.26545	1.2174	1.2216	1.1997	1.218	0.00982662	1.21418	1.15	1.1189	1.1393	1.1827	0.0266476	1.14772	1.176	1.2016	1.2316	1.1843	0.0245835	1.19837	1.2339	1.2007	1.1915	1.2598	0.0313756	1.22148	0.8823
50	0.662	0.6856	0.6945	0.6859	0.0139573	0.682	0.9413	0.9155	0.7627	0.9172	0.0818359	0.884175	1.1656	1.1548	1.142	1.107	0.0254644	1.14235	1.2726	1.2503	1.2992	1.232	0.0290045	1.26353	1.2161	1.2184	1.1967	1.2166	0.0102145	1.21195	1.1457	1.1135	1.1359	1.1779	0.0267439	1.14325	1.1697	1.1976	1.2262	1.1789	0.0249336	1.1931	1.2342	1.1977	1.1874	1.2562	0.0319743	1.21887	0.8651
51	0.6355	0.6612	0.6667	0.6606	0.0139396	0.656	0.9269	0.9013	0.745	0.9039	0.0836449	0.869275	1.1619	1.152	1.1397	1.1036	0.0254735	1.1393	1.2718	1.2488	1.2982	1.2317	0.0288516	1.26262	1.2143	1.2183	1.1945	1.2156	0.0109113	1.21067	1.1429	1.1105	1.1301	1.1734	0.0263934	1.13923	1.1645	1.193	1.2218	1.1755	0.0249932	1.1887	1.2289	1.1959	1.1883	1.2521	0.0296679	1.2163	0.8474
52	0.6089	0.6384	0.6413	0.6359	0.0149801	0.631125	0.9117	0.8844	0.7323	0.8871	0.0819754	0.853875	1.159	1.1485	1.1351	1.1001	0.0256544	1.13567	1.2698	1.2473	1.2967	1.2308	0.0285865	1.26115	1.2124	1.2151	1.192	1.2129	0.0107972	1.2081	1.1378	1.1063	1.1258	1.1687	0.0261494	1.13465	1.1606	1.1881	1.2172	1.1719	0.0245778	1.18445	1.2248	1.1933	1.1839	1.2518	0.0309772	1.21345	0.8307
53	0.5829	0.6132	0.6158	0.6106	0.015298	0.605625	0.8968	0.8691	0.7238	0.8707	0.0785662	0.8401	1.157	1.1454	1.1309	1.0972	0.0259181	1.13262	1.2685	1.2465	1.2948	1.2291	0.0284022	1.25972	1.2153	1.2143	1.1894	1.2108	0.012187	1.20745	1.1337	1.1002	1.1219	1.1646	0.0268605	1.1301	1.1538	1.1841	1.2118	1.1657	0.0252566	1.17885	1.2231	1.1905	1.1814	1.2494	0.0311841	1.2111	0.8117
54	0.5563	0.5876	0.5898	0.5853	0.0157409	0.57975	0.8854	0.8533	0.7092	0.8548	0.0790462	0.825675	1.152	1.1425	1.1291	1.0928	0.0259593	1.1291	1.2673	1.2461	1.2951	1.2277	0.0289723	1.25905	1.2074	1.2105	1.1884	1.2095	0.0104468	1.20395	1.1294	1.0968	1.117	1.1599	0.026421	1.12577	1.1485	1.1802	1.2062	1.1605	0.025217	1.17385	1.2197	1.1879	1.1817	1.2446	0.029276	1.20847	0.7937
55	0.5309	0.5644	0.5648	0.5615	0.0163994	0.5554	0.8645	0.8396	0.6922	0.84	0.078782	0.809075	1.1497	1.1393	1.1257	1.0911	0.0255334	1.12645	1.2662	1.2445	1.2941	1.2289	0.0282771	1.25843	1.2049	1.2097	1.1869	1.2075	0.0104197	1.20225	1.1257	1.0944	1.114	1.1544	0.0250941	1.12213	1.1449	1.175	1.2001	1.1592	0.0236467	1.1698	1.2189	1.1852	1.1768	1.2454	0.0316371	1.20657	0.7766
56	0.5048	0.539	0.5402	0.5359	0.0168808	0.529975	0.8482	0.822	0.6895	0.824	0.0719423	0.795925	1.1458	1.1354	1.122	1.0853	0.0264123	1.12213	1.2642	1.2435	1.2931	1.2269	0.0285382	1.25692	1.202	1.2063	1.184	1.2058	0.0105266	1.19952	1.1209	1.0894	1.1098	1.1493	0.0249774	1.11735	1.1379	1.1699	1.1952	1.1534	0.024507	1.1641	1.2154	1.1827	1.173	1.2405	0.0309411	1.2029	0.7582
57	0.4798	0.5153	0.5146	0.5107	0.0169876	0.5051	0.832	0.8066	0.666	0.8086	0.0757495	0.7783	1.1442	1.1331	1.1197	1.0839	0.0262065	1.12023	1.2634	1.2417	1.2916	1.2268	0.0281614	1.25588	1.2013	1.2049	1.182	1.2035	0.0107196	1.19793	1.1186	1.0856	1.1103	1.1447	0.0243676	1.1148	1.1313	1.1663	1.1916	1.1491	0.0256906	1.15958	1.2128	1.1796	1.1708	1.2421	0.0326498	1.20132	0.7397
58	0.4532	0.4913	0.4902	0.4863	0.0181605	0.48025	0.8159	0.7894	0.6508	0.7913	0.0750107	0.76185	1.1385	1.1293	1.117	1.0779	0.0266791	1.11567	1.2608	1.2418	1.2895	1.2255	0.027489	1.2544	1.1986	1.2022	1.1788	1.2021	0.011209	1.19542	1.1129	1.0798	1.1022	1.1389	0.0245417	1.10845	1.1262	1.1604	1.1855	1.1433	0.0253012	1.15385	1.211	1.1773	1.1675	1.2356	0.0313125	1.19785	0.7204
59	0.4285	0.4681	0.4645	0.4618	0.0183326	0.455725	0.7996	0.7727	0.6382	0.7751	0.0731502	0.7464	1.1348	1.1256	1.1119	1.0777	0.0250353	1.1125	1.2601	1.2399	1.2888	1.2236	0.028095	1.2531	1.197	1.2	1.1771	1.1995	0.0109456	1.1934	1.1075	1.076	1.0959	1.1343	0.024349	1.10343	1.1194	1.1566	1.1807	1.1385	0.0261336	1.1488	1.2065	1.1736	1.1646	1.2345	0.0320128	1.1948	0.703
60	0.4033	0.4431	0.4397	0.4378	0.0185798	0.430975	0.7847	0.7572	0.624	0.7591	0.0725913	0.73125	1.1318	1.1232	1.1086	1.073	0.0259329	1.10915	1.2582	1.2393	1.2882	1.2228	0.0280639	1.25213	1.2007	1.1976	1.1752	1.199	0.012017	1.19312	1.1029	1.072	1.0913	1.129	0.0238281	1.0988	1.1141	1.1511	1.1743	1.1346	0.0254949	1.14352	1.2045	1.1713	1.162	1.2299	0.0312043	1.19192	0.684
61	0.3791	0.4201	0.4159	0.4139	0.0189437	0.40725	0.7668	0.7413	0.6101	0.7424	0.0710155	0.71515	1.1286	1.1196	1.1054	1.07	0.0257685	1.1059	1.2576	1.2385	1.2879	1.2224	0.028154	1.2516	1.1942	1.1951	1.1736	1.196	0.0107751	1.18972	1.1002	1.0678	1.0876	1.125	0.0239552	1.09515	1.1088	1.1467	1.1683	1.1302	0.0252075	1.1385	1.2008	1.1689	1.1598	1.2292	0.031676	1.18967	0.6654
62	0.3545	0.3972	0.3913	0.3901	0.0194327	0.383275	0.7517	0.7245	0.6	0.7261	0.0681983	0.700575	1.125	1.1164	1.1018	1.0676	0.0252837	1.1027	1.2563	1.2364	1.288	1.2216	0.0287164	1.25057	1.1918	1.1964	1.1719	1.1942	0.0112743	1.18857	1.0946	1.0625	1.0816	1.1195	0.0239263	1.08955	1.1029	1.1415	1.1628	1.1256	0.0253041	1.1332	1.1991	1.1646	1.1563	1.2241	0.0314286	1.18603	0.6472
63	0.3312	0.3736	0.3677	0.3669	0.0193323	0.35985	0.7343	0.7081	0.5966	0.7093	0.061514	0.687075	1.1209	1.1111	1.0985	1.0613	0.0260969	1.09795	1.2548	1.2351	1.2843	1.2198	0.0278363	1.2485	1.19	1.1916	1.1688	1.1926	0.0113506	1.18575	1.0903	1.0572	1.0759	1.1135	0.0237598	1.08422	1.0969	1.1378	1.157	1.1193	0.0256885	1.12775	1.1945	1.1637	1.1532	1.2244	0.0321617	1.18395	0.6277
64	0.3076	0.3518	0.3444	0.3439	0.0198809	0.336925	0.7176	0.6918	0.5771	0.6935	0.0630441	0.67	1.1188	1.1084	1.0954	1.0605	0.0253903	1.09577	1.253	1.2335	1.2832	1.2182	0.0280364	1.24697	1.1885	1.1898	1.167	1.1917	0.0115748	1.18425	1.0868	1.0534	1.0728	1.1099	0.0237876	1.08073	1.0898	1.1318	1.1516	1.1155	0.0261481	1.12217	1.1933	1.1602	1.1524	1.2189	0.0307579	1.1812	0.609
65	0.2849	0.3284	0.3217	0.3213	0.0197208	0.314075	0.7013	0.6755	0.553	0.6767	0.0668163	0.651625	1.1134	1.1047	1.0907	1.0567	0.0249364	1.09137	1.2507	1.2339	1.282	1.2159	0.0281066	1.24562	1.1854	1.1872	1.1638	1.1887	0.0117279	1.18128	1.0817	1.0486	1.0657	1.1033	0.0233031	1.07483	1.0856	1.1258	1.1468	1.1099	0.0258318	1.11702	1.189	1.1568	1.1482	1.2179	0.0318878	1.17797	0.5892
66	0.2634	0.3064	0.2992	0.2998	0.0194751	0.2922	0.6855	0.6639	0.5392	0.6604	0.0663024	0.63725	1.1102	1.1019	1.0882	1.0521	0.0256571	1.0881	1.2492	1.2334	1.2805	1.216	0.0274059	1.24477	1.1816	1.1846	1.1629	1.187	0.0109746	1.17902	1.0769	1.0434	1.0632	1.0976	0.0228245	1.07028	1.0781	1.1242	1.1411	1.1062	0.0269435	1.1124	1.1867	1.1543	1.1441	1.2153	0.0323741	1.1751	0.571
67	0.2426	0.2867	0.2778	0.2789	0.0196698	0.2715	0.668	0.6426	0.5272	0.6432	0.0631522	0.62025	1.1068	1.0976	1.0833	1.048	0.0258281	1.08392	1.2468	1.2321	1.2786	1.2137	0.0274405	1.2428	1.1779	1.1821	1.1591	1.184	0.0114051	1.17578	1.072	1.0381	1.0565	1.0943	0.0238268	1.06522	1.0711	1.1149	1.1339	1.1	0.0265043	1.10498	1.1832	1.151	1.1407	1.2109	0.0319277	1.17145	0.5518
68	0.2232	0.2646	0.2563	0.2579	0.0185517	0.2505	0.6528	0.6257	0.5105	0.6268	0.0635463	0.60395	1.1037	1.0951	1.0807	1.0465	0.0251889	1.0815	1.2474	1.2298	1.2786	1.2157	0.0271182	1.24287	1.1763	1.1805	1.1576	1.1824	0.0113563	1.1742	1.0677	1.0337	1.0523	1.0884	0.0232072	1.06052	1.0655	1.1112	1.1291	1.0941	0.0270636	1.09997	1.182	1.1484	1.1381	1.2102	0.0328826	1.16967	0.5331
69	0.2062	0.2452	0.2369	0.238	0.0173125	0.231575	0.6352	0.6094	0.5005	0.6131	0.0604496	0.58955	1.0997	1.0908	1.0775	1.0417	0.0255039	1.07742	1.246	1.2287	1.2772	1.2126	0.027648	1.24113	1.175	1.1779	1.1547	1.1811	0.0119134	1.17217	1.0639	1.029	1.0478	1.0823	0.022731	1.05575	1.0624	1.1068	1.1234	1.0895	0.0260622	1.09553	1.1779	1.1461	1.1357	1.2061	0.0319526	1.16645	0.5148
70	0.1926	0.227	0.2179	0.2192	0.0149342	0.214175	0.6191	0.5921	0.4839	0.5935	0.0601282	0.57215	1.0953	1.0874	1.0738	1.0403	0.0242818	1.0742	1.2443	1.2284	1.2748	1.2127	0.0265165	1.24005	1.1728	1.1751	1.1527	1.1786	0.0116467	1.1698	1.0602	1.0251	1.0431	1.0772	0.0223879	1.0514	1.0521	1.1003	1.1172	1.0852	0.0276804	1.0887	1.1739	1.142	1.1317	1.2038	0.0326805	1.16285	0.4964
71	0.1838	0.2085	0.2016	0.2031	0.0107177	0.19925	0.6016	0.5754	0.4696	0.5767	0.058734	0.555825	1.0922	1.0833	1.0693	1.0343	0.0254592	1.06977	1.2422	1.2256	1.2733	1.2101	0.0270539	1.2378	1.17	1.1725	1.1503	1.1758	0.0114817	1.16715	1.0547	1.0198	1.0358	1.0709	0.0222428	1.0453	1.045	1.0945	1.1116	1.0789	0.0283433	1.0825	1.1785	1.1382	1.1302	1.1993	0.0328654	1.16155	0.478
72	0.1795	0.1935	0.189	0.1906	0.00605998	0.18815	0.5852	0.561	0.4553	0.5604	0.0579465	0.540475	1.0886	1.0811	1.0675	1.0294	0.0263242	1.06665	1.2408	1.2259	1.273	1.2095	0.0270157	1.2373	1.167	1.172	1.1492	1.1746	0.0114432	1.1657	1.0505	1.0161	1.0322	1.0627	0.0204697	1.04038	1.0394	1.089	1.1056	1.0747	0.0281714	1.07717	1.1683	1.1362	1.1257	1.1974	0.0325174	1.1569	0.4589
73	0.1773	0.1825	0.1822	0.1827	0.00259149	0.181175	0.5685	0.5436	0.4422	0.5443	0.0561725	0.52465	1.0842	1.0777	1.0628	1.0243	0.0268391	1.06225	1.2394	1.2243	1.2711	1.2083	0.0267554	1.23577	1.1656	1.1678	1.145	1.1718	0.0119782	1.16255	1.0456	1.0097	1.027	1.0601	0.0219471	1.0356	1.0333	1.0837	1.0998	1.0681	0.0284032	1.07123	1.1638	1.1324	1.1224	1.1945	0.0326563	1.15327	0.4409
74	0.1765	0.176	0.1787	0.1785	0.00137447	0.177425	0.5531	0.5279	0.4282	0.527	0.0552408	0.50905	1.0809	1.0737	1.0597	1.0227	0.0259077	1.05925	1.2377	1.2231	1.2704	1.2086	0.0264513	1.23495	1.1632	1.167	1.144	1.1715	0.0121019	1.16142	1.0399	1.0058	1.0232	1.0541	0.0208842	1.03075	1.026	1.0781	1.0922	1.0627	0.0285043	1.06475	1.1625	1.1295	1.1214	1.1921	0.0324515	1.15137	0.4234
75	0.1748	0.1723	0.1755	0.1769	0.00192592	0.174875	0.5367	0.5108	0.4172	0.5111	0.052587	0.49395	1.0762	1.0687	1.0549	1.0205	0.0246804	1.05507	1.2363	1.2218	1.2691	1.2061	0.0268498	1.23333	1.161	1.165	1.1409	1.1683	0.0123009	1.1588	1.0342	1	1.0204	1.0505	0.0214052	1.02628	1.0204	1.0734	1.0858	1.0573	0.0283916	1.05922	1.1631	1.1256	1.1176	1.1888	0.0332474	1.14878	0.4049
76	0.1748	0.171	0.1745	0.1755	0.0020108	0.17395	0.5203	0.4955	0.4086	0.4945	0.0488953	0.479725	1.0752	1.0661	1.0525	1.0152	0.0264026	1.05225	1.2346	1.2224	1.2677	1.206	0.0261253	1.23267	1.1584	1.1627	1.1398	1.1663	0.0117845	1.1568	1.0319	0.9956	1.0134	1.0451	0.0216143	1.0215	1.0146	1.0675	1.08	1.0519	0.0283668	1.0535	1.1574	1.124	1.1127	1.1858	0.0331798	1.14498	0.3883
77	0.1745	0.1696	0.1739	0.1743	0.00233006	0.173075	0.5039	0.4784	0.3873	0.4784	0.0512303	0.462	1.0691	1.0618	1.0491	1.0105	0.0260931	1.04763	1.2334	1.2199	1.2667	1.2044	0.0265266	1.2311	1.1569	1.1588	1.1361	1.1646	0.0124389	1.1541	1.0263	0.9898	1.0067	1.0384	0.0214384	1.0153	1.0055	1.0607	1.0737	1.0459	0.0295682	1.04645	1.1522	1.1195	1.1094	1.1828	0.0333341	1.14098	0.3688
78	0.1739	0.1692	0.1736	0.1739	0.00230434	0.17265	0.4878	0.4634	0.3764	0.4626	0.0488539	0.44755	1.0658	1.0589	1.0463	1.009	0.0253215	1.045	1.2322	1.2195	1.2659	1.2046	0.0261269	1.23055	1.153	1.1577	1.1338	1.1621	0.0124666	1.15165	1.0228	0.9846	1.0018	1.0326	0.0214957	1.01045	1.0007	1.0559	1.0677	1.0419	0.0292038	1.04155	1.1487	1.118	1.1053	1.1792	0.0330709	1.1378	0.3521
79	0.1737	0.1681	0.1726	0.1732	0.00257294	0.1719	0.4717	0.4469	0.3602	0.4467	0.0488804	0.431375	1.062	1.0559	1.0406	1.0022	0.0268694	1.04018	1.2317	1.2188	1.2647	1.2019	0.0265827	1.22927	1.1571	1.1548	1.1317	1.1598	0.0129292	1.15085	1.0169	0.9808	0.997	1.0268	0.0205421	1.00537	0.9938	1.0495	1.0613	1.0359	0.0294399	1.03513	1.1471	1.1138	1.102	1.1748	0.0330029	1.13443	0.3349
80	0.1734	0.168	0.1726	0.1739	0.00270355	0.171975	0.4558	0.4318	0.3479	0.431	0.0472396	0.416625	1.0605	1.0518	1.0369	0.9992	0.0270807	1.0371	1.2296	1.2155	1.2641	1.2011	0.0269871	1.22758	1.1482	1.1521	1.1295	1.1572	0.012076	1.14675	1.0116	0.9775	0.9919	1.0198	0.0191337	1.0002	0.9871	1.045	1.0545	1.0304	0.0297969	1.02925	1.1442	1.1109	1.0998	1.1719	0.0327747	1.1317	0.3183
81	0.1736	0.168	0.1728	0.1729	0.00257472	0.171825	0.4406	0.4161	0.3358	0.4153	0.0456366	0.40195	1.0563	1.0488	1.0351	0.9962	0.0267478	1.0341	1.2279	1.2168	1.2647	1.2024	0.0266314	1.22795	1.15	1.1505	1.1274	1.1568	0.0128935	1.14617	1.008	0.9718	0.9869	1.0163	0.0202014	0.99575	0.98	1.0383	1.0498	1.0246	0.0305711	1.02318	1.1395	1.1088	1.0962	1.1718	0.0337932	1.12908	0.3019
82	0.173	0.1677	0.1723	0.1725	0.00246762	0.171375	0.4251	0.4016	0.3217	0.399	0.0449917	0.38685	1.0507	1.0445	1.0314	0.9918	0.0264531	1.0296	1.2278	1.2151	1.2637	1.1996	0.0273197	1.22655	1.1448	1.1477	1.1258	1.1541	0.0121702	1.1431	1.0029	0.9663	0.9817	0.9665	0.0172776	0.97935	0.9737	1.0334	1.0421	1.0197	0.0304464	1.01723	1.1373	1.1042	1.0948	1.1671	0.0329924	1.12585	0.2856
83	0.1731	0.167	0.172	0.1729	0.00287344	0.17125	0.4096	0.386	0.3103	0.3846	0.0431039	0.372625	1.0486	1.0415	1.0274	0.9887	0.0267273	1.02655	1.2253	1.2141	1.2615	1.1991	0.0265955	1.225	1.1422	1.1468	1.1237	1.1526	0.0124968	1.14133	0.9983	0.9621	0.977	0.9601	0.0176423	0.974375	0.967	1.0277	1.0359	1.0146	0.0308085	1.0113	1.1343	1.1009	1.0893	1.165	0.0342259	1.12237	0.2691
84	0.1729	0.1679	0.1734	0.1725	0.00254346	0.171675	0.3942	0.3705	0.2971	0.3688	0.0419986	0.35765	1.0445	1.0371	1.0241	0.9865	0.0257844	1.02305	1.2237	1.2118	1.2592	1.1966	0.0266659	1.22283	1.1396	1.1441	1.1205	1.1497	0.0126755	1.13847	0.992	0.9567	0.9725	0.9539	0.0175152	0.968775	0.9606	1.0221	1.0282	1.0081	0.0306125	1.00475	1.1374	1.0968	1.0855	1.1601	0.0348293	1.11995	0.2543
85	0.1729	0.1674	0.1714	0.1726	0.00253427	0.171075	0.3789	0.3547	0.2842	0.3535	0.0407973	0.342825	1.0394	1.0337	1.0187	0.9843	0.0247415	1.01903	1.2225	1.2107	1.2592	1.1952	0.027264	1.2219	1.1375	1.1409	1.118	1.1466	0.0124146	1.13575	0.9877	0.9511	0.9651	0.9496	0.0176551	0.963375	0.952	1.0165	1.0228	1.0012	0.0320597	0.998125	1.1259	1.0949	1.0861	1.157	0.0322399	1.11597	0.2381
86	0.1727	0.1673	0.1713	0.1725	0.00251064	0.17095	0.3637	0.3405	0.2729	0.3381	0.0390137	0.3288	1.0368	1.0293	1.0181	0.979	0.0257085	1.0158	1.2201	1.2093	1.2552	1.1957	0.0254559	1.22008	1.1349	1.1385	1.1143	1.1462	0.0136246	1.13348	0.9837	0.9461	0.9608	0.9435	0.0184308	0.958525	0.9462	1.0094	1.0162	0.9963	0.0316466	0.992025	1.1239	1.091	1.0795	1.1548	0.0340115	1.1123	0.2244
87	0.1727	0.1671	0.1715	0.1723	0.00258199	0.1709	0.3487	0.3256	0.2604	0.3231	0.0378312	0.31445	1.0316	1.0266	1.0121	0.9747	0.0257318	1.01125	1.2183	1.2085	1.2549	1.1936	0.0261061	1.21883	1.1326	1.1361	1.1132	1.1426	0.0126479	1.13112	0.9777	0.941	0.9566	0.9373	0.0183798	0.95315	0.9396	1.0049	1.0097	0.9912	0.0321373	0.98635	1.1202	1.0878	1.0752	1.1501	0.0336883	1.10833	0.2106
88	0.1725	0.1674	0.1721	0.1717	0.00237259	0.170925	0.3342	0.3116	0.2494	0.3086	0.0362165	0.30095	1.0294	1.0228	1.0102	0.971	0.0261429	1.00835	1.2161	1.2077	1.2535	1.1935	0.0256245	1.2177	1.1296	1.1341	1.1113	1.1411	0.0127288	1.12902	0.9731	0.9366	0.9513	0.9316	0.0186166	0.94815	0.9325	0.9982	1.0024	0.9858	0.0322624	0.979725	1.119	1.0851	1.072	1.1472	0.0339565	1.10583	0.1985
89	0.1725	0.1666	0.1712	0.1724	0.00278014	0.170675	0.3192	0.2972	0.2378	0.295	0.0347619	0.2873	1.0276	1.0197	1.006	0.966	0.0273784	1.00483	1.2155	1.2055	1.2523	1.1925	0.0256881	1.21645	1.1275	1.1321	1.1086	1.139	0.0130213	1.1268	0.9685	0.932	0.9474	0.9267	0.0187493	0.94365	0.9253	0.9926	0.996	0.9813	0.0329382	0.9738	1.1146	1.0821	1.0695	1.1461	0.0344055	1.10307	0.1887
90	0.1724	0.1665	0.171	0.1723	0.00277429	0.17055	0.3053	0.2832	0.2267	0.28	0.033354	0.2738	1.0215	1.0149	1.0022	0.9614	0.0269509	1	1.2167	1.2046	1.2503	1.1914	0.0252445	1.21575	1.1255	1.1292	1.1052	1.1366	0.0134341	1.12412	0.9649	0.9262	0.9403	0.921	0.0196392	0.9381	0.9186	0.9867	0.9895	0.973	0.0330297	0.96695	1.1102	1.0789	1.0651	1.1413	0.0339994	1.09888	0.1818
91	0.1722	0.1672	0.1715	0.1719	0.00235089	0.1707	0.2914	0.2695	0.216	0.2664	0.0318875	0.260825	1.0165	1.0111	0.9981	0.9579	0.0264842	0.9959	1.2248	1.2047	1.25	1.1897	0.0261155	1.2173	1.1251	1.1276	1.1032	1.1344	0.0135012	1.12258	0.9591	0.9213	0.9362	0.9158	0.0193575	0.9331	0.911	0.9823	0.9832	0.9666	0.0340475	0.960775	1.1073	1.0744	1.0624	1.1327	0.0319225	1.0942	0.1771
92	0.1722	0.1666	0.171	0.1718	0.00258199	0.1704	0.2774	0.2567	0.2061	0.2533	0.0301285	0.248375	1.0142	1.0073	0.9949	0.9562	0.0258952	0.99315	1.21	1.2022	1.2483	1.1899	0.0251972	1.2126	1.1211	1.1248	1.1017	1.1315	0.0127957	1.11977	0.9541	0.9167	0.9302	0.9103	0.0193813	0.927825	0.9037	0.9743	0.9765	0.9617	0.0341941	0.95405	1.1038	1.0714	1.06	1.1333	0.0331322	1.09213	0.1741
93	0.1721	0.1667	0.1705	0.1723	0.00259487	0.1704	0.2634	0.2434	0.197	0.2418	0.0280447	0.2364	1.0119	1.0059	0.9911	0.9564	0.0248701	0.991325	1.2088	1.2028	1.2483	1.1893	0.0253476	1.2123	1.1189	1.1221	1.0978	1.1294	0.0135648	1.11705	0.951	0.9126	0.9252	0.9046	0.0202901	0.92335	0.8974	0.9672	0.9696	0.9557	0.0339301	0.947475	1.0992	1.0695	1.0554	1.1258	0.0314016	1.08747	0.1726
94	0.1719	0.1664	0.1706	0.1714	0.00250782	0.170075	0.2509	0.2311	0.1903	0.2279	0.0253016	0.22505	1.0068	1.0017	0.9884	0.9501	0.0256349	0.98675	1.2073	1.1994	1.2457	1.1875	0.0251687	1.20998	1.1166	1.1184	1.0976	1.1268	0.0123292	1.11485	0.9446	0.9067	0.9203	0.8986	0.0201336	0.91755	0.891	0.962	0.9631	0.95	0.0342019	0.941525	1.0972	1.0638	1.0525	1.1276	0.0340048	1.08527	0.1716
95	0.172	0.1671	0.1708	0.1717	0.00225832	0.1704	0.238	0.2192	0.1864	0.2157	0.0213305	0.214825	1.0035	0.9977	0.9843	0.9454	0.0261501	0.982725	1.2072	1.2001	1.245	1.1871	0.0248674	1.20985	1.1148	1.117	1.0934	1.125	0.013498	1.11255	0.9404	0.9019	0.9229	0.8941	0.0209433	0.914825	0.8851	0.9563	0.9564	0.9444	0.0341019	0.93555	1.0954	1.0606	1.0482	1.1182	0.032055	1.0806	0.1709
96	0.1716	0.1661	0.1704	0.172	0.00270355	0.170025	0.2258	0.2087	0.1806	0.2064	0.0186466	0.205375	0.9989	0.9934	0.9802	0.94	0.0266004	0.978125	1.2082	1.1989	1.2435	1.1846	0.0250872	1.2088	1.1119	1.1147	1.0932	1.1222	0.0123259	1.1105	0.9346	0.8963	0.9096	0.8878	0.0204257	0.907075	0.8757	0.9499	0.9494	0.9375	0.0354168	0.928125	1.0901	1.0575	1.0444	1.1206	0.0342067	1.07815	0.1703
97	0.1716	0.1663	0.17	0.1713	0.00243447	0.1698	0.2143	0.1992	0.1768	0.1967	0.0154057	0.19675	0.9955	0.989	0.9749	0.9388	0.025337	0.97455	1.2035	1.1957	1.2431	1.1833	0.0258418	1.2064	1.1095	1.1113	1.0877	1.1197	0.0136444	1.10705	0.9307	0.8908	0.9028	0.8825	0.0210528	0.9017	0.868	0.9434	0.9417	0.9306	0.0357369	0.920925	1.0893	1.0545	1.0403	1.1107	0.0321277	1.0737	0.1695
98	0.1717	0.1673	0.1711	0.1712	0.00203367	0.170325	0.204	0.1941	0.1757	0.1902	0.011738	0.191	0.9903	0.9867	0.9723	0.9331	0.0261817	0.9706	1.2004	1.1961	1.2425	1.1821	0.0260175	1.20527	1.1061	1.1121	1.0867	1.1176	0.0134624	1.10563	0.9248	0.8865	0.9058	0.8778	0.0209545	0.898725	0.8656	0.9366	0.9361	0.927	0.0341033	0.916325	1.0813	1.0506	1.0375	1.1073	0.0313521	1.06917	0.1695
99	0.1711	0.1658	0.1701	0.1712	0.00254886	0.16955	0.1955	0.1866	0.1738	0.1848	0.00891006	0.185175	0.9873	0.983	0.9686	0.9295	0.0263113	0.9671	1.201	1.1948	1.2407	1.1813	0.0255278	1.20445	1.1043	1.1071	1.0851	1.1157	0.0129124	1.10305	0.92	0.8817	0.894	0.8713	0.0209947	0.89175	0.8551	0.932	0.9273	0.9194	0.0359446	0.90845	1.0798	1.0469	1.0339	1.1098	0.0341265	1.0676	0.1689
100	0.1724	0.1661	0.1699	0.1718	0.00284077	0.17005	0.1904	0.1834	0.1752	0.1828	0.00621262	0.18295	0.9834	0.9782	0.9645	0.9246	0.0266057	0.962675	1.199	1.1929	1.2379	1.1809	0.0246577	1.20268	1.1026	1.105	1.0815	1.113	0.0134401	1.10053	0.9153	0.8766	0.889	0.866	0.0212426	0.886725	0.8474	0.9249	0.9211	0.9141	0.0365911	0.901875	1.0758	1.0449	1.0285	1.1012	0.0323538	1.0626	0.1693
101	0.1716	0.1658	0.1704	0.1711	0.00266255	0.169725	0.1846	0.1815	0.1731	0.1807	0.0048822	0.179975	0.9799	0.9758	0.962	0.9254	0.0247952	0.960775	1.1977	1.1917	1.2366	1.1801	0.0244979	1.20153	1.0986	1.1032	1.0808	1.1105	0.0126384	1.09828	0.9111	0.8717	0.8841	0.8605	0.0217522	0.88185	0.8405	0.9194	0.9151	0.9076	0.0370886	0.89565	1.0735	1.0404	1.0278	1.1053	0.0348477	1.06175	0.1693
102	0.1714	0.1658	0.1699	0.1712	0.00260304	0.169575	0.1817	0.1801	0.1723	0.1789	0.00412916	0.17825	0.9766	0.9706	0.9589	0.9177	0.0265381	0.95595	1.196	1.192	1.2357	1.1785	0.0246003	1.20055	1.0966	1.1006	1.0762	1.1084	0.0137369	1.09545	0.9056	0.8662	0.8783	0.855	0.0217423	0.876275	0.8328	0.913	0.9083	0.9014	0.0376857	0.888875	1.0677	1.0368	1.023	1.0993	0.0339974	1.0567	0.1687
103	0.1711	0.1654	0.1699	0.1709	0.0026688	0.169325	0.18	0.179	0.1726	0.1784	0.00333267	0.1775	0.9717	0.9676	0.9533	0.9173	0.0247408	0.952475	1.193	1.1899	1.2347	1.1753	0.025512	1.19823	1.0928	1.0964	1.074	1.1062	0.0134802	1.09235	0.9003	0.8611	0.8736	0.8491	0.0219307	0.871025	0.8251	0.907	0.9007	0.894	0.0381049	0.8817	1.0639	1.0322	1.019	1.0886	0.0313984	1.05092	0.1685
104	0.1712	0.1654	0.1703	0.1715	0.00284605	0.1696	0.1788	0.1787	0.1713	0.1777	0.00358457	0.176625	0.9679	0.9635	0.9497	0.9102	0.0262543	0.947825	1.1919	1.1883	1.2328	1.1759	0.024687	1.19722	1.0902	1.0948	1.072	1.1042	0.0135199	1.0903	0.8952	0.8573	0.8673	0.8442	0.021643	0.866	0.8185	0.901	0.8934	0.8883	0.0382245	0.8753	1.0627	1.0289	1.0149	1.0916	0.0344875	1.04952	0.1683
105	0.1747	0.1654	0.1699	0.1715	0.00387072	0.170375	0.1775	0.1777	0.1715	0.1768	0.00294208	0.175875	0.9655	0.959	0.9454	0.9059	0.0267134	0.94395	1.1926	1.1867	1.2319	1.1742	0.0249106	1.19635	1.0876	1.0926	1.0699	1.1015	0.0133059	1.0879	0.8905	0.8512	0.862	0.8382	0.0222563	0.860475	0.8115	0.8964	0.8861	0.8819	0.0387979	0.868975	1.0584	1.0267	1.0112	1.0881	0.0342036	1.0461	0.1684
106	0.1707	0.1667	0.1696	0.1708	0.00191224	0.16945	0.1764	0.1772	0.1715	0.1772	0.00274272	0.175575	0.9598	0.9561	0.9432	0.9023	0.0263457	0.94035	1.1885	1.1845	1.2311	1.174	0.0251383	1.19453	1.0874	1.0904	1.0668	1.0989	0.0136175	1.08588	0.8854	0.8469	0.8569	0.8335	0.0220137	0.855675	0.8037	0.8875	0.8798	0.8763	0.0390314	0.861825	1.0542	1.0223	1.007	1.0851	0.0347345	1.04215	0.1686
107	0.1725	0.1654	0.1701	0.1709	0.00305109	0.169725	0.1759	0.1769	0.172	0.178	0.00261151	0.1757	0.9563	0.953	0.9394	0.8966	0.0274748	0.936325	1.1897	1.1847	1.2294	1.1722	0.024721	1.194	1.0851	1.0884	1.0643	1.0978	0.0141311	1.0839	0.8812	0.8417	0.8514	0.8271	0.0228634	0.85035	0.7964	0.8818	0.8732	0.8698	0.0395901	0.8553	1.0504	1.0183	1.0057	1.0814	0.0339857	1.03895	0.1685
108	0.1718	0.1654	0.1695	0.1705	0.00276526	0.1693	0.1765	0.1769	0.1716	0.1759	0.00245136	0.175225	0.9529	0.9487	0.9361	0.8948	0.0265285	0.933125	1.1857	1.1843	1.2285	1.172	0.0246959	1.19263	1.0819	1.0848	1.0613	1.0947	0.014031	1.08067	0.8773	0.8364	0.8457	0.822	0.0234254	0.84535	0.7887	0.8746	0.8663	0.8649	0.0401787	0.848625	1.0466	1.0149	1.001	1.0774	0.034119	1.03497	0.1687
109	0.1711	0.1655	0.17	0.1709	0.00262726	0.169375	0.1761	0.1769	0.1736	0.1776	0.00174452	0.17605	0.9504	0.9459	0.9316	0.8885	0.0282285	0.9291	1.1849	1.1831	1.2278	1.1723	0.0244905	1.19203	1.079	1.0838	1.0605	1.0928	0.0136104	1.07903	0.8726	0.8319	0.8406	0.8172	0.0234325	0.840575	0.7827	0.8687	0.8599	0.8581	0.0400354	0.84235	1.0438	1.0123	0.9969	1.0754	0.0348466	1.0321	0.1684
110	0.1706	0.1656	0.1697	0.1704	0.00234858	0.169075	0.1757	0.1763	0.1711	0.1752	0.00235991	0.174575	0.9447	0.9419	0.9282	0.8866	0.0268205	0.92535	1.1821	1.1807	1.2247	1.1696	0.0242696	1.18927	1.0763	1.0806	1.0572	1.0896	0.0136581	1.07593	0.8673	0.8266	0.8361	0.811	0.0237403	0.83525	0.7756	0.8629	0.8517	0.8518	0.0402778	0.8355	1.0401	1.0087	0.9923	1.0705	0.0346391	1.0279	0.168
111	0.171	0.1655	0.1696	0.1704	0.00248378	0.169125	0.1754	0.176	0.1705	0.1768	0.0028418	0.174675	0.9406	0.9369	0.924	0.8838	0.0260089	0.921325	1.1817	1.1797	1.2239	1.1682	0.024419	1.18837	1.0751	1.0779	1.054	1.0875	0.0141198	1.07362	0.862	0.8212	0.8294	0.8055	0.0238128	0.829525	0.7678	0.8572	0.8449	0.8451	0.0410384	0.82875	1.0416	1.0032	0.9875	1.067	0.0361521	1.02483	0.1682
112	0.1706	0.1651	0.1696	0.1705	0.00260576	0.16895	0.1753	0.1764	0.1711	0.1759	0.00242539	0.174675	0.9379	0.9339	0.92	0.8811	0.0259116	0.918225	1.1803	1.1787	1.2225	1.1667	0.0244002	1.18705	1.072	1.0757	1.0514	1.0849	0.0141476	1.071	0.8562	0.8169	0.8264	0.8003	0.0234598	0.82495	0.7607	0.85	0.838	0.8391	0.041191	0.82195	1.0325	1	0.9835	1.063	0.0352952	1.01975	0.168
113	0.1706	0.165	0.1691	0.1712	0.0027933	0.168975	0.1748	0.176	0.1715	0.1749	0.00194422	0.1743	0.9337	0.9295	0.9154	0.8764	0.0261011	0.91375	1.178	1.1769	1.2205	1.1651	0.0242955	1.18512	1.0705	1.072	1.0489	1.0829	0.0142331	1.06858	0.8524	0.8113	0.8199	0.7943	0.0243916	0.819475	0.7525	0.8433	0.8309	0.8326	0.041911	0.814825	1.0287	0.9962	0.9809	1.0588	0.0347231	1.01615	0.1676
114	0.1704	0.1647	0.1692	0.1706	0.00275363	0.168725	0.1748	0.176	0.1703	0.175	0.00253821	0.174025	0.9308	0.9262	0.9137	0.8711	0.0272101	0.91045	1.1765	1.1771	1.2213	1.1649	0.0248754	1.18495	1.0669	1.07	1.0463	1.0806	0.0143533	1.06595	0.848	0.8064	0.8149	0.7894	0.0246164	0.814675	0.7463	0.8366	0.8245	0.8267	0.0418158	0.808525	1.0243	0.9936	0.978	1.0557	0.0344108	1.0129	0.1678
115	0.1703	0.1646	0.1693	0.1702	0.00270432	0.1686	0.1746	0.1754	0.1707	0.1744	0.00209503	0.173775	0.9269	0.9238	0.9092	0.8716	0.025385	0.907875	1.1752	1.1764	1.2205	1.1643	0.0248697	1.1841	1.0641	1.0683	1.045	1.0779	0.0138153	1.06383	0.8423	0.8022	0.811	0.7836	0.0245077	0.809775	0.739	0.8312	0.8166	0.8208	0.04238	0.8019	1.0277	0.9893	0.976	1.0525	0.0351021	1.01137	0.1677
116	0.1702	0.1648	0.1692	0.1703	0.00259792	0.168625	0.174	0.1752	0.1709	0.1751	0.00200832	0.1738	0.9219	0.919	0.9056	0.8637	0.0268555	0.90255	1.1725	1.1749	1.2184	1.1623	0.0248576	1.18203	1.0693	1.065	1.0429	1.0764	0.0144525	1.0634	0.8375	0.7964	0.8062	0.7784	0.0247565	0.804625	0.7317	0.8247	0.8097	0.8135	0.0426117	0.7949	1.0184	0.9861	0.9722	1.0488	0.0342709	1.00638	0.1676
117	0.1705	0.165	0.1695	0.1706	0.00264701	0.1689	0.174	0.1757	0.1711	0.176	0.00224648	0.1742	0.9195	0.9156	0.9019	0.8681	0.023369	0.901275	1.1721	1.1726	1.2138	1.1636	0.0225645	1.18053	1.0695	1.063	1.0402	1.0739	0.0149845	1.06165	0.8342	0.7937	0.7999	0.7735	0.02524	0.800325	0.7248	0.8187	0.8033	0.8082	0.0431146	0.78875	1.0166	0.9827	0.9679	1.0458	0.0349316	1.00325	0.1678
118	0.1699	0.1646	0.1688	0.1698	0.00249983	0.168275	0.1739	0.1751	0.1702	0.1753	0.00236555	0.173625	0.9151	0.9123	0.8988	0.8591	0.0258168	0.896325	1.1703	1.1706	1.2122	1.1605	0.0230167	1.1784	1.0578	1.0615	1.0376	1.0714	0.0141961	1.05707	0.8283	0.7875	0.7962	0.7676	0.0252804	0.7949	0.7179	0.813	0.7962	0.801	0.0433299	0.782025	1.0123	0.9788	0.9669	1.0421	0.0340037	1.00002	0.1675
119	0.1695	0.1643	0.1688	0.17	0.00261343	0.16815	0.1742	0.1756	0.1699	0.1753	0.00263629	0.17375	0.9104	0.9069	0.8928	0.855	0.0253516	0.891275	1.1696	1.1697	1.2124	1.1579	0.0239818	1.1774	1.055	1.0568	1.0345	1.0686	0.0141651	1.05373	0.8234	0.7822	0.7893	0.7623	0.0254442	0.7893	0.7097	0.8055	0.789	0.7949	0.0439171	0.774775	1.0066	0.9759	0.9587	1.0374	0.0347099	0.99465	0.1674
120	0.1699	0.1644	0.1691	0.1698	0.00262425	0.1683	0.1741	0.1752	0.1707	0.1742	0.00196384	0.17355	0.9076	0.9043	0.8905	0.8492	0.0268421	0.8879	1.1685	1.169	1.2113	1.1588	0.023409	1.1769	1.0523	1.0549	1.0306	1.0666	0.0150153	1.0511	0.8187	0.7783	0.784	0.7568	0.025662	0.78445	0.7023	0.7995	0.7821	0.7897	0.0446385	0.7684	1.0036	0.9719	0.9563	1.0344	0.0346891	0.99155	0.1674
121	0.1698	0.1646	0.169	0.1702	0.00258199	0.1684	0.1744	0.175	0.1706	0.1747	0.00206458	0.173675	0.9043	0.9011	0.8865	0.8433	0.0280896	0.8838	1.1658	1.1692	1.2092	1.1576	0.0230208	1.17545	1.051	1.0525	1.0286	1.0642	0.0148709	1.04907	0.8152	0.7732	0.7787	0.7512	0.0265562	0.779575	0.6955	0.7919	0.7752	0.7827	0.0444116	0.761325	0.999	0.9676	0.9508	1.0302	0.0351046	0.9869	0.1673
122	0.1702	0.1645	0.1691	0.1697	0.00262218	0.168375	0.1737	0.1751	0.1699	0.1756	0.0025786	0.173575	0.9012	0.8973	0.8827	0.8485	0.0239774	0.882425	1.1637	1.167	1.2075	1.1566	0.0229473	1.1737	1.056	1.0504	1.0266	1.0625	0.0156515	1.04888	0.8095	0.7675	0.7738	0.7467	0.0261232	0.774375	0.6889	0.787	0.7677	0.7773	0.0449132	0.755225	0.9968	0.965	0.9491	1.0273	0.0347205	0.98455	0.1672
123	0.17	0.1644	0.1688	0.1699	0.00263992	0.168275	0.1739	0.1748	0.1698	0.1741	0.00226642	0.17315	0.8972	0.8934	0.8795	0.8407	0.0258133	0.8777	1.163	1.1659	1.2062	1.1552	0.0228675	1.17257	1.0454	1.0483	1.0249	1.0593	0.0143579	1.04447	0.8046	0.763	0.7695	0.7408	0.0264446	0.769475	0.6813	0.7796	0.7609	0.7707	0.0451999	0.748125	0.9929	0.9602	0.943	1.0235	0.0356822	0.9799	0.1674
124	0.1696	0.1644	0.1687	0.1695	0.00246644	0.16805	0.1737	0.1745	0.1697	0.1742	0.00224109	0.173025	0.8924	0.8899	0.8756	0.8324	0.0277871	0.872575	1.1619	1.1628	1.2048	1.1531	0.0231834	1.17065	1.0423	1.0463	1.0224	1.0568	0.0143964	1.04195	0.7989	0.7588	0.7643	0.7344	0.0265911	0.7641	0.6738	0.7731	0.7539	0.7638	0.0455793	0.74115	0.9884	0.9577	0.9393	1.0197	0.0353314	0.976275	0.1669
125	0.1698	0.1642	0.1687	0.1698	0.00266755	0.168125	0.1734	0.1748	0.1702	0.1743	0.0020662	0.173175	0.8892	0.8871	0.8718	0.8308	0.027084	0.869725	1.1594	1.1632	1.2039	1.153	0.0230705	1.16987	1.0403	1.0432	1.0194	1.0556	0.0150276	1.03963	0.795	0.7535	0.7578	0.7299	0.0269227	0.75905	0.6661	0.7673	0.747	0.7568	0.0462161	0.7343	0.9845	0.953	0.9393	1.0153	0.0339472	0.973025	0.1672
126	0.1693	0.1645	0.169	0.1694	0.00237276	0.16805	0.1732	0.1745	0.1702	0.1737	0.00187794	0.1729	0.8844	0.8822	0.8693	0.8257	0.0272919	0.8654	1.1579	1.1626	1.2034	1.1519	0.0233804	1.16895	1.0438	1.0402	1.0158	1.0529	0.0158452	1.03818	0.791	0.7486	0.7533	0.7248	0.0273896	0.754425	0.6594	0.7601	0.7402	0.7507	0.0461875	0.7276	0.9805	0.9495	0.932	1.0046	0.032284	0.96665	0.1669
127	0.1695	0.1642	0.1688	0.1698	0.00261709	0.168075	0.173	0.1748	0.1697	0.1735	0.00217025	0.17275	0.8807	0.8797	0.8641	0.8212	0.027873	0.861425	1.1547	1.1615	1.2017	1.1547	0.0225952	1.16815	1.0368	1.0384	1.0143	1.0498	0.0148572	1.03482	0.7851	0.7435	0.7485	0.7189	0.0273235	0.749	0.6523	0.7532	0.7331	0.7447	0.0464202	0.720825	0.9772	0.9454	0.9286	1.0083	0.0352741	0.964875	0.1671
128	0.1696	0.1644	0.1684	0.1696	0.00246577	0.168	0.1733	0.1747	0.1717	0.175	0.00151079	0.173675	0.8775	0.8749	0.8615	0.8184	0.0273633	0.858075	1.1539	1.1597	1.2	1.1496	0.0231725	1.1658	1.031	1.0359	1.013	1.0475	0.0143454	1.03185	0.7799	0.7388	0.7438	0.7133	0.027437	0.74395	0.6448	0.7471	0.7255	0.7391	0.0470689	0.714125	0.9736	0.9424	0.9241	1.0042	0.035273	0.961075	0.167
129	0.1698	0.1641	0.1688	0.1697	0.00270432	0.1681	0.1736	0.1747	0.1694	0.1745	0.00247992	0.17305	0.8753	0.873	0.8584	0.8139	0.0285001	0.85515	1.1528	1.1587	1.1989	1.1495	0.0229346	1.16498	1.0293	1.0335	1.0111	1.0472	0.0148939	1.03028	0.777	0.7343	0.7387	0.7084	0.0282908	0.7396	0.6379	0.7408	0.7194	0.7324	0.0473096	0.707625	0.9702	0.9391	0.9209	1.002	0.0356766	0.95805	0.167
130	0.1694	0.1643	0.1687	0.1696	0.00249666	0.168	0.173	0.1765	0.1692	0.1738	0.00301482	0.173125	0.8715	0.868	0.8542	0.8106	0.0279978	0.851075	1.1515	1.1569	1.198	1.1474	0.0233596	1.16345	1.0274	1.0301	1.0056	1.0435	0.0157002	1.02665	0.7723	0.7293	0.7327	0.7039	0.0282576	0.73455	0.6306	0.7349	0.7122	0.7273	0.0480356	0.70125	0.9658	0.9348	0.917	0.9971	0.0352802	0.953675	0.167
131	0.1696	0.1644	0.168	0.1693	0.00238659	0.167825	0.1735	0.1756	0.169	0.173	0.00275726	0.172775	0.8658	0.8646	0.8494	0.806	0.0279806	0.84645	1.1494	1.1555	1.1953	1.147	0.0226181	1.1618	1.0252	1.0299	1.0041	1.0401	0.015152	1.02482	0.7674	0.7246	0.729	0.6979	0.02863	0.729725	0.6225	0.728	0.7051	0.7196	0.0484653	0.6938	0.9614	0.9306	0.9127	0.993	0.0353331	0.949425	0.1668
132	0.1692	0.1641	0.168	0.1698	0.00256174	0.167775	0.173	0.1742	0.169	0.1736	0.0023516	0.17245	0.8624	0.8614	0.8467	0.8041	0.027326	0.84365	1.148	1.1548	1.1935	1.1458	0.0223146	1.16052	1.0227	1.0241	1.0013	1.0384	0.0152947	1.02163	0.7629	0.7199	0.7268	0.6926	0.0289494	0.72555	0.615	0.721	0.6981	0.7134	0.0488539	0.686875	0.9587	0.9277	0.9093	0.9894	0.0352436	0.946275	0.1669
133	0.1692	0.164	0.1688	0.1694	0.00257876	0.16785	0.1733	0.1747	0.1722	0.1743	0.00111766	0.173625	0.8584	0.8566	0.8424	0.8002	0.0270954	0.8394	1.146	1.1545	1.1927	1.1433	0.0228864	1.15912	1.0193	1.0229	1	1.0364	0.0150263	1.01965	0.758	0.715	0.7171	0.6874	0.0290896	0.719375	0.6079	0.7142	0.6905	0.706	0.0488324	0.67965	0.9539	0.9232	0.9054	0.9847	0.0349177	0.9418	0.1666
134	0.1689	0.1639	0.1674	0.1688	0.00233595	0.16725	0.1726	0.1739	0.1691	0.1735	0.00218537	0.172275	0.8548	0.8535	0.8405	0.7956	0.0277612	0.8361	1.1459	1.1529	1.1923	1.1422	0.0230805	1.15833	1.0168	1.0207	0.9974	1.0341	0.0151663	1.01725	0.7536	0.7101	0.7132	0.682	0.0294726	0.714725	0.6008	0.708	0.6832	0.7001	0.0492486	0.673025	0.9501	0.9189	0.9012	0.9821	0.0356382	0.938075	0.1667
135	0.169	0.1637	0.1681	0.1686	0.00246103	0.16735	0.1729	0.1739	0.1684	0.1735	0.00255	0.172175	0.8504	0.8494	0.8347	0.7907	0.028002	0.8313	1.1437	1.1505	1.1886	1.1417	0.0219752	1.15613	1.0156	1.0177	0.9948	1.0306	0.014817	1.01467	0.7477	0.7054	0.7078	0.6759	0.0294819	0.7092	0.5933	0.7023	0.6764	0.6932	0.0498351	0.6663	0.9471	0.9154	0.896	0.9787	0.0363286	0.9343	0.1663
136	0.1689	0.1639	0.1686	0.1689	0.00245408	0.167575	0.1729	0.174	0.1703	0.1735	0.00164595	0.172675	0.8474	0.8459	0.8318	0.7876	0.0279479	0.828175	1.1422	1.1483	1.1884	1.1402	0.0226799	1.15478	1.0126	1.0158	0.9924	1.0291	0.0151709	1.01248	0.7431	0.7008	0.7032	0.671	0.029595	0.704525	0.586	0.6951	0.6697	0.6866	0.0500266	0.65935	0.9432	0.9116	0.893	0.9644	0.0318849	0.92805	0.1663
137	0.169	0.1635	0.1677	0.169	0.0026064	0.1673	0.1727	0.1738	0.1702	0.1738	0.00169779	0.172625	0.8443	0.8426	0.8278	0.7837	0.0282556	0.8246	1.1399	1.147	1.1857	1.1393	0.0220952	1.15298	1.0097	1.012	0.9882	1.0258	0.0155386	1.00893	0.7396	0.6949	0.6971	0.6664	0.0301692	0.6995	0.5796	0.6887	0.6628	0.6804	0.0500293	0.652875	0.9399	0.9074	0.8889	0.9691	0.0354625	0.926325	0.1666
138	0.1691	0.1639	0.1691	0.1688	0.00255392	0.167725	0.1733	0.1736	0.17	0.1731	0.00167929	0.1725	0.8398	0.8386	0.8246	0.7803	0.0278839	0.820825	1.1384	1.1467	1.1867	1.1385	0.0230801	1.15258	1.0084	1.0112	0.9858	1.0241	0.0159257	1.00737	0.7346	0.6902	0.6929	0.6625	0.0297313	0.69505	0.5726	0.682	0.6559	0.6742	0.050255	0.646175	0.9362	0.9041	0.8862	0.9666	0.0355263	0.923275	0.1664
139	0.1691	0.1636	0.168	0.1691	0.00261852	0.16745	0.173	0.1741	0.1694	0.1734	0.0020998	0.172475	0.8358	0.8355	0.8207	0.7772	0.0276469	0.8173	1.1365	1.1466	1.1843	1.1359	0.0228501	1.15082	1.0047	1.0079	0.9842	1.0209	0.0151946	1.00442	0.7291	0.6864	0.6889	0.6554	0.0302221	0.68995	0.5647	0.6756	0.648	0.6678	0.0508936	0.639025	0.9311	0.9004	0.881	0.9627	0.0358046	0.9188	0.1666
140	0.1688	0.1633	0.1674	0.1684	0.00251976	0.166975	0.1722	0.1734	0.1685	0.173	0.00223961	0.171775	0.8321	0.8317	0.8169	0.7717	0.0284919	0.8131	1.1345	1.145	1.1819	1.1357	0.0222504	1.14928	1.0021	1.0054	0.982	1.0194	0.0154286	1.00223	0.7253	0.6812	0.6895	0.6502	0.0308772	0.68655	0.5575	0.6691	0.641	0.6616	0.0512623	0.6323	0.9276	0.8966	0.8776	0.948	0.0314063	0.91245	0.1662
141	0.1693	0.1633	0.1677	0.1682	0.00263613	0.167125	0.1723	0.1735	0.1687	0.1729	0.00215639	0.17185	0.8288	0.8275	0.8132	0.7686	0.0281838	0.809525	1.1341	1.1433	1.181	1.1345	0.0222587	1.14823	1.0001	1.0025	0.979	1.017	0.0156607	0.99965	0.721	0.6773	0.6775	0.6452	0.0311198	0.68025	0.5509	0.6635	0.6341	0.6552	0.051525	0.625925	0.9289	0.8922	0.8727	0.9545	0.0366441	0.912075	0.1662
142	0.1688	0.1634	0.1673	0.1686	0.00250649	0.167025	0.1723	0.1736	0.1683	0.1736	0.00250932	0.17195	0.8252	0.8235	0.8109	0.77	0.0257362	0.8074	1.1318	1.142	1.1805	1.134	0.0227103	1.14708	0.9981	1.0001	0.9765	1.0149	0.0158202	0.9974	0.7159	0.6721	0.6728	0.6403	0.0310368	0.675275	0.5435	0.6557	0.6281	0.6491	0.0517556	0.6191	0.9199	0.8894	0.8688	0.9507	0.0358001	0.9072	0.1665
143	0.1687	0.1635	0.1677	0.1684	0.00241988	0.167075	0.1724	0.1733	0.1686	0.1729	0.00216487	0.1718	0.8209	0.8204	0.8056	0.7611	0.0281753	0.802	1.1303	1.1414	1.179	1.1304	0.0230789	1.14528	0.9957	0.9975	0.9739	1.0132	0.0161572	0.995075	0.7117	0.6676	0.6683	0.6349	0.0315065	0.670625	0.5371	0.6496	0.6211	0.6423	0.0517158	0.612525	0.9157	0.8848	0.8671	0.9368	0.0311413	0.9011	0.1676
144	0.1685	0.1631	0.1671	0.1689	0.00264827	0.1669	0.1722	0.1736	0.1691	0.1726	0.00194143	0.171875	0.8175	0.8175	0.8032	0.7575	0.0284275	0.798925	1.1291	1.1399	1.178	1.1306	0.0229037	1.1444	0.9923	0.9946	0.9728	1.0103	0.0153773	0.9925	0.7062	0.6625	0.6636	0.6291	0.031591	0.66535	0.5292	0.6433	0.6142	0.6366	0.052577	0.605825	0.9122	0.8818	0.8618	0.9429	0.0354932	0.899675	0.1659
145	0.1681	0.1626	0.1672	0.1682	0.00265503	0.166525	0.1718	0.1733	0.1683	0.1729	0.00227358	0.171575	0.8146	0.8136	0.7988	0.7574	0.0267923	0.7961	1.1263	1.1384	1.1767	1.1297	0.0231835	1.14278	0.9888	0.9924	0.9686	1.0076	0.0160544	0.98935	0.7021	0.6582	0.6594	0.6238	0.0320593	0.660875	0.522	0.6372	0.6059	0.63	0.0529045	0.598775	0.9074	0.8778	0.8576	0.9395	0.0357178	0.895575	0.166
146	0.168	0.1632	0.1676	0.1689	0.00254214	0.166925	0.1721	0.1735	0.1692	0.1735	0.00202711	0.172075	0.8106	0.8095	0.796	0.7521	0.0274482	0.79205	1.1253	1.1375	1.1743	1.1308	0.0221199	1.14197	0.9887	0.9897	0.9671	1.0076	0.0165735	0.988275	0.6997	0.6537	0.6537	0.6198	0.0328055	0.656725	0.5154	0.6309	0.5992	0.6239	0.0530714	0.59235	0.9044	0.875	0.8546	0.9361	0.035521	0.892525	0.1661
147	0.1686	0.1626	0.1673	0.1683	0.00278927	0.1667	0.173	0.1729	0.169	0.1728	0.00195171	0.171925	0.8063	0.8053	0.7908	0.7475	0.0275752	0.787475	1.1245	1.1358	1.1716	1.1268	0.0218347	1.13967	0.9854	0.9874	0.9633	1.0028	0.0162619	0.984725	0.6931	0.6486	0.6476	0.6137	0.0325616	0.65075	0.5081	0.6237	0.5923	0.6168	0.0531527	0.585225	0.902	0.8696	0.8496	0.9307	0.0357417	0.887975	0.1659
148	0.1679	0.1636	0.1674	0.1684	0.00218842	0.166825	0.1719	0.1728	0.169	0.1724	0.00172313	0.171525	0.8035	0.8027	0.7887	0.7446	0.0276967	0.784875	1.1232	1.1347	1.1717	1.1284	0.0219756	1.1395	0.9835	0.9849	0.9612	1.0005	0.0161704	0.982525	0.6883	0.6451	0.6433	0.6098	0.032178	0.646625	0.5016	0.6181	0.5854	0.6128	0.053858	0.579475	0.8962	0.8666	0.8457	0.9283	0.0359667	0.8842	0.1659
149	0.1681	0.1631	0.1674	0.1686	0.00251529	0.1668	0.1718	0.173	0.169	0.1726	0.0018037	0.1716	0.7998	0.7978	0.784	0.7387	0.0284637	0.780075	1.1209	1.132	1.169	1.1258	0.0218604	1.13692	0.99	0.9821	0.958	0.9971	0.0170084	0.9818	0.6853	0.6388	0.6378	0.6044	0.0332456	0.641575	0.494	0.6099	0.5788	0.6038	0.0534706	0.571625	0.8916	0.8614	0.8443	0.9228	0.0345777	0.880025	0.1666
150	0.168	0.163	0.1673	0.1685	0.00251529	0.1667	0.1717	0.1731	0.1689	0.1726	0.00187506	0.171575	0.7957	0.7955	0.7813	0.7432	0.0247524	0.778925	1.1199	1.1324	1.1698	1.1238	0.0228221	1.13647	0.9772	0.9792	0.9566	0.9963	0.0162594	0.977325	0.6793	0.6352	0.6331	0.5984	0.0331497	0.6365	0.4877	0.6037	0.5716	0.5974	0.0534361	0.5651	0.8888	0.8588	0.8378	0.9198	0.0357631	0.8763	0.1655
151	0.168	0.1628	0.1668	0.168	0.00246577	0.1664	0.1721	0.1734	0.1694	0.1732	0.00184097	0.172025	0.7911	0.7914	0.777	0.7319	0.0281146	0.77285	1.1173	1.132	1.168	1.1223	0.022895	1.1349	0.9739	0.9773	0.9537	0.9931	0.0161946	0.9745	0.6748	0.6303	0.6293	0.5931	0.0334423	0.631875	0.4809	0.5978	0.5645	0.591	0.053723	0.55855	0.8846	0.8547	0.834	0.9159	0.0357253	0.8723	0.1657
152	0.1682	0.163	0.1668	0.1682	0.00245696	0.16655	0.1717	0.1732	0.1704	0.1724	0.00118708	0.171925	0.7886	0.7879	0.774	0.7283	0.0284072	0.7697	1.116	1.1295	1.1656	1.1223	0.0221962	1.13335	0.9725	0.975	0.9518	0.9909	0.016055	0.97255	0.6702	0.6262	0.6249	0.5879	0.0336637	0.6273	0.4739	0.591	0.5575	0.5845	0.0538727	0.551725	0.8809	0.8509	0.8301	0.9118	0.0356508	0.868425	0.1654
153	0.1681	0.1624	0.167	0.1679	0.00267644	0.16635	0.1718	0.1728	0.1687	0.1721	0.00181567	0.17135	0.7838	0.7844	0.77	0.7256	0.0277101	0.76595	1.1147	1.1278	1.1636	1.1202	0.0220152	1.13157	0.9716	0.9717	0.9484	0.9884	0.0164374	0.970025	0.6667	0.6209	0.6184	0.5831	0.0342791	0.622275	0.4663	0.5851	0.5516	0.5782	0.0546112	0.5453	0.8763	0.8474	0.8261	0.9074	0.0353386	0.8643	0.1656
154	0.168	0.1635	0.1672	0.1677	0.00209284	0.1666	0.1714	0.173	0.169	0.1729	0.00186615	0.171575	0.7802	0.7796	0.7655	0.7199	0.0284236	0.7613	1.1128	1.1263	1.163	1.1188	0.0225371	1.13023	0.9661	0.9706	0.9446	0.9854	0.0168688	0.966675	0.6619	0.616	0.6136	0.5769	0.0348164	0.6171	0.4598	0.5781	0.5439	0.5712	0.0543447	0.53825	0.8727	0.8444	0.8244	0.9029	0.0341935	0.8611	0.1656
155	0.168	0.1628	0.1669	0.1682	0.00251578	0.166475	0.172	0.1729	0.1692	0.1729	0.00175214	0.17175	0.7772	0.7772	0.7632	0.7189	0.0276168	0.759125	1.1116	1.1256	1.161	1.1186	0.0219569	1.1292	0.9656	0.9669	0.9429	0.9838	0.0167895	0.9648	0.6573	0.6122	0.6095	0.5728	0.0345997	0.61295	0.4529	0.5725	0.5377	0.5663	0.0550925	0.53235	0.8689	0.8396	0.8184	0.8998	0.0354295	0.856675	0.1657
156	0.1679	0.1624	0.1669	0.1679	0.00262599	0.166275	0.1716	0.1757	0.1682	0.1728	0.00310416	0.172075	0.7734	0.7733	0.76	0.7121	0.0290889	0.7547	1.1097	1.1251	1.1601	1.1181	0.022147	1.12825	0.9619	0.9644	0.9411	0.9816	0.0165981	0.96225	0.6531	0.6075	0.604	0.568	0.0348816	0.60815	0.4457	0.5652	0.5306	0.56	0.055258	0.525375	0.8645	0.8357	0.8172	0.8966	0.0347042	0.8535	0.1652
157	0.1678	0.1625	0.1666	0.1675	0.00245357	0.1661	0.1715	0.1726	0.1681	0.1719	0.00200229	0.171025	0.7702	0.7698	0.7568	0.7086	0.0291718	0.75135	1.1082	1.1242	1.1598	1.1164	0.0227258	1.12715	0.9585	0.9621	0.9379	0.9797	0.0171498	0.95955	0.6485	0.6029	0.5993	0.5631	0.0350007	0.60345	0.4394	0.5592	0.5236	0.5534	0.055247	0.5189	0.8611	0.8313	0.814	0.8929	0.0346852	0.849825	0.1655
158	0.1675	0.1623	0.1666	0.1679	0.00257472	0.166075	0.1711	0.1727	0.1679	0.1719	0.00210396	0.1709	0.7663	0.7669	0.7527	0.7094	0.0270889	0.748825	1.1066	1.1231	1.1583	1.1151	0.0227059	1.12577	0.9563	0.9593	0.9363	0.9761	0.0163205	0.957	0.6439	0.5981	0.595	0.558	0.0351832	0.59875	0.4322	0.5524	0.5169	0.5473	0.0555882	0.5122	0.8575	0.8271	0.8078	0.8882	0.0352451	0.84515	0.1653
159	0.1678	0.1626	0.1666	0.1677	0.00244455	0.166175	0.1715	0.1726	0.169	0.1714	0.0015174	0.171125	0.7624	0.7624	0.7485	0.7019	0.0286916	0.7438	1.1041	1.1195	1.156	1.1141	0.0226344	1.12343	0.9542	0.9576	0.9329	0.9731	0.0165551	0.95445	0.6397	0.5932	0.5896	0.5531	0.0355024	0.5939	0.4261	0.546	0.5107	0.5406	0.055387	0.50585	0.8528	0.8229	0.8047	0.8851	0.0352552	0.841375	0.1656
160	0.1678	0.1626	0.1666	0.1682	0.00255865	0.1663	0.1714	0.1723	0.1696	0.1722	0.00125	0.171375	0.7588	0.7595	0.7456	0.6978	0.0291271	0.740425	1.1034	1.119	1.1558	1.1129	0.0229333	1.12277	0.9513	0.9542	0.93	0.9723	0.0173341	0.95195	0.6345	0.5895	0.5853	0.5473	0.0356978	0.58915	0.4186	0.54	0.5039	0.5348	0.056126	0.499325	0.8496	0.8199	0.7977	0.88	0.035798	0.8368	0.1651
161	0.1674	0.1621	0.1667	0.1675	0.00257472	0.165925	0.1711	0.173	0.1692	0.1717	0.00158008	0.17125	0.7556	0.7564	0.7426	0.6939	0.0295027	0.737125	1.1015	1.1185	1.1538	1.1124	0.0226207	1.12155	0.9483	0.952	0.9289	0.97	0.0168517	0.9498	0.6308	0.5852	0.5809	0.5427	0.0360728	0.5849	0.4145	0.5325	0.4976	0.5284	0.0547618	0.49325	0.8457	0.8167	0.7975	0.8778	0.035053	0.834425	0.1653
162	0.1677	0.1624	0.1679	0.1677	0.00268499	0.166425	0.1711	0.1725	0.1696	0.1715	0.00120381	0.171175	0.7512	0.7517	0.7396	0.691	0.0287977	0.733375	1.101	1.1168	1.1513	1.1105	0.0219176	1.1199	0.9472	0.9484	0.9246	0.9676	0.0175889	0.94695	0.6266	0.5804	0.5756	0.5383	0.0361929	0.580225	0.4054	0.5271	0.49	0.5221	0.056287	0.48615	0.8417	0.8119	0.7898	0.8727	0.0360556	0.829025	0.165
163	0.167	0.1617	0.167	0.1676	0.00276451	0.165825	0.1706	0.1721	0.1681	0.1715	0.00176139	0.170575	0.7477	0.7479	0.7337	0.6866	0.0290215	0.728975	1.0972	1.116	1.1508	1.1074	0.0232719	1.11785	0.9429	0.9456	0.9225	0.9638	0.0169086	0.9437	0.6208	0.5754	0.5726	0.5322	0.0362176	0.57525	0.3985	0.5205	0.4833	0.515	0.0563222	0.479325	0.8383	0.8074	0.7858	0.8673	0.0356474	0.8247	0.1647
164	0.1672	0.1622	0.1664	0.1675	0.00246086	0.165825	0.1707	0.1719	0.1686	0.1722	0.00163401	0.17085	0.7443	0.7456	0.7307	0.684	0.0288967	0.72615	1.0958	1.1153	1.1492	1.1077	0.0229177	1.117	0.9407	0.9431	0.9207	0.9622	0.0169726	0.941675	0.6166	0.571	0.5662	0.5279	0.0363258	0.570425	0.3922	0.5149	0.4765	0.5094	0.056631	0.47325	0.833	0.8041	0.7848	0.8642	0.034666	0.821525	0.1651
165	0.167	0.1622	0.1666	0.1674	0.00242212	0.1658	0.1709	0.1725	0.1686	0.1716	0.00166733	0.1709	0.7411	0.742	0.7275	0.6798	0.0292943	0.7226	1.0951	1.1127	1.147	1.1082	0.0221306	1.11575	0.9399	0.9401	0.9169	0.9614	0.0181739	0.939575	0.6134	0.567	0.5617	0.5229	0.0370747	0.56625	0.3858	0.5083	0.4704	0.5032	0.0566307	0.466925	0.8293	0.8008	0.7782	0.862	0.036253	0.817575	0.165
166	0.1672	0.1624	0.1665	0.1674	0.00234858	0.165875	0.1713	0.172	0.1695	0.1712	0.00106145	0.171	0.7372	0.7375	0.7237	0.6757	0.0292664	0.718525	1.093	1.1113	1.146	1.1065	0.0225712	1.1142	0.9361	0.9383	0.9148	0.9574	0.0174261	0.93665	0.6089	0.5625	0.5567	0.5181	0.0372127	0.56155	0.3787	0.502	0.4637	0.4967	0.0569619	0.460275	0.8252	0.796	0.773	0.8566	0.0362328	0.8127	0.1647
167	0.1668	0.1621	0.1658	0.1674	0.0023768	0.165525	0.171	0.1723	0.1696	0.1719	0.00119722	0.1712	0.7339	0.7348	0.7208	0.673	0.029128	0.715625	1.0916	1.1099	1.1442	1.1048	0.0224179	1.11262	0.94	0.936	0.9118	0.9563	0.0183823	0.936025	0.6045	0.558	0.5518	0.5135	0.0373119	0.55695	0.372	0.4946	0.457	0.4911	0.0570302	0.453675	0.8214	0.7929	0.7704	0.8413	0.0312048	0.8065	0.1651
168	0.1666	0.1618	0.1662	0.1672	0.00246779	0.16545	0.1707	0.172	0.1684	0.1716	0.00161116	0.170675	0.7294	0.7318	0.7168	0.6687	0.0293956	0.711675	1.0903	1.11	1.1432	1.1034	0.022524	1.11173	0.931	0.9331	0.9091	0.9527	0.0178326	0.931475	0.599	0.5535	0.5475	0.5077	0.0373897	0.551925	0.3654	0.4894	0.4503	0.4841	0.0572808	0.4473	0.8172	0.7883	0.7677	0.8482	0.0350465	0.80535	0.1645
169	0.1667	0.1616	0.1657	0.1672	0.00254427	0.1653	0.1705	0.1716	0.1686	0.1721	0.00155134	0.1707	0.7263	0.7279	0.7133	0.6639	0.0300206	0.70785	1.0877	1.1081	1.1417	1.1064	0.0224718	1.11098	0.9289	0.9316	0.9079	0.9501	0.0172784	0.929625	0.5953	0.5491	0.5444	0.5036	0.0375179	0.5481	0.3593	0.4824	0.4431	0.4782	0.0570872	0.44075	0.8125	0.7843	0.7616	0.8448	0.0359712	0.8008	0.1648
170	0.1671	0.1616	0.1663	0.1666	0.00255473	0.1654	0.1705	0.1718	0.1685	0.1721	0.00163783	0.170725	0.7225	0.7236	0.7095	0.6614	0.0292755	0.70425	1.0855	1.1075	1.1416	1.1004	0.0237415	1.10875	0.9247	0.9281	0.905	0.947	0.0172041	0.9262	0.5903	0.5452	0.5374	0.4984	0.0376941	0.542825	0.3526	0.4759	0.4377	0.4719	0.0572438	0.434525	0.8086	0.7817	0.7598	0.8289	0.0302757	0.79475	0.165
171	0.1674	0.162	0.1659	0.1676	0.00259663	0.165725	0.1707	0.1721	0.1688	0.1712	0.00139284	0.1707	0.7195	0.7206	0.7071	0.6593	0.028873	0.701625	1.0859	1.1051	1.1395	1.1009	0.0226524	1.10785	0.9237	0.925	0.9023	0.9465	0.0180524	0.924375	0.5869	0.5407	0.5332	0.4932	0.0384169	0.5385	0.3463	0.4705	0.4306	0.4663	0.0576023	0.428425	0.8063	0.777	0.7536	0.8379	0.0365116	0.7937	0.165
172	0.1667	0.1616	0.166	0.1666	0.00243636	0.165225	0.1704	0.1717	0.1691	0.1715	0.00119548	0.170675	0.7149	0.7172	0.7027	0.6564	0.028324	0.6978	1.0835	1.1044	1.1365	1.0991	0.0222606	1.10587	0.9204	0.9224	0.8985	0.9432	0.0182697	0.921125	0.582	0.5358	0.5276	0.4889	0.0382164	0.533575	0.3398	0.4642	0.4238	0.4594	0.0575602	0.4218	0.8005	0.7726	0.7493	0.8322	0.0357913	0.78865	0.1643
173	0.1669	0.1616	0.1657	0.1671	0.00255913	0.165325	0.1702	0.1717	0.1689	0.1715	0.00129968	0.170575	0.7118	0.7143	0.6991	0.6497	0.030095	0.693725	1.0822	1.1028	1.1361	1.0981	0.022652	1.1048	0.9177	0.9205	0.8963	0.9402	0.0179652	0.918675	0.5779	0.5316	0.5234	0.4845	0.0383366	0.52935	0.3333	0.4573	0.4175	0.4543	0.0577739	0.4156	0.7977	0.7687	0.7463	0.8279	0.0354259	0.78515	0.1643
174	0.1668	0.1614	0.1658	0.1668	0.00257682	0.1652	0.1702	0.1711	0.17	0.1715	0.000716473	0.1707	0.7078	0.7093	0.6954	0.6477	0.0289123	0.69005	1.0794	1.1016	1.1354	1.0971	0.0234018	1.10337	0.9156	0.9171	0.8933	0.9382	0.0183438	0.91605	0.5738	0.5267	0.5191	0.4793	0.0387614	0.524725	0.327	0.4508	0.4111	0.4476	0.0576355	0.409125	0.7926	0.7649	0.7422	0.824	0.0353468	0.780925	0.1646
175	0.168	0.1619	0.1656	0.1668	0.00263865	0.165575	0.1701	0.1713	0.1695	0.1711	0.000848528	0.1705	0.7044	0.7068	0.6918	0.6429	0.0297856	0.686475	1.0775	1.1008	1.1334	1.0956	0.0232987	1.10183	0.9123	0.9156	0.8917	0.9353	0.0178524	0.913725	0.5689	0.5229	0.5175	0.4749	0.0384511	0.52105	0.3207	0.445	0.4049	0.4416	0.057824	0.40305	0.789	0.7619	0.7419	0.8203	0.0340216	0.778275	0.1643
176	0.1662	0.1609	0.166	0.1664	0.00265503	0.164875	0.1703	0.1736	0.171	0.1709	0.00146629	0.17145	0.7005	0.7015	0.6874	0.6395	0.0291988	0.682225	1.0756	1.0988	1.132	1.0927	0.0236212	1.09977	0.9086	0.9114	0.8886	0.9323	0.0178789	0.910225	0.5642	0.518	0.5106	0.4693	0.0388861	0.515525	0.3145	0.4387	0.3981	0.4351	0.0577273	0.3966	0.7846	0.7572	0.7325	0.8156	0.0357683	0.772475	0.1639
177	0.1668	0.1616	0.1657	0.1668	0.00247167	0.165225	0.1701	0.1709	0.1716	0.1707	0.000618466	0.170825	0.6978	0.6998	0.6839	0.6349	0.0303032	0.6791	1.0749	1.0979	1.1307	1.0921	0.0233415	1.0989	0.9062	0.9104	0.8866	0.9298	0.0177196	0.90825	0.561	0.514	0.505	0.4646	0.0395722	0.51115	0.3081	0.4327	0.3917	0.4294	0.0579806	0.390475	0.7815	0.7531	0.729	0.8114	0.035621	0.76875	0.1644
178	0.1668	0.1615	0.1659	0.1667	0.00251578	0.165225	0.1698	0.1714	0.1697	0.1713	0.000925563	0.17055	0.6931	0.6961	0.6819	0.6325	0.0295716	0.6759	1.073	1.0956	1.1292	1.0908	0.0234745	1.09715	0.9046	0.9076	0.8838	0.9279	0.0180459	0.905975	0.5561	0.5102	0.5018	0.4603	0.0392808	0.5071	0.3018	0.4265	0.3854	0.4235	0.0580946	0.3843	0.7772	0.7485	0.7249	0.8079	0.0359117	0.764625	0.1644
179	0.1666	0.1619	0.1655	0.1668	0.00227303	0.1652	0.1701	0.1716	0.1697	0.1714	0.00094163	0.1707	0.6904	0.6924	0.6781	0.6288	0.0297627	0.672425	1.0719	1.0941	1.1271	1.0907	0.0229471	1.09595	0.9029	0.9043	0.8803	0.9264	0.0188295	0.903475	0.5527	0.5062	0.4963	0.4565	0.0395282	0.502925	0.296	0.4208	0.3796	0.4179	0.0581638	0.378575	0.7732	0.7449	0.7252	0.7928	0.0299184	0.759025	0.1643
180	0.1665	0.1611	0.1656	0.1664	0.00256515	0.1649	0.1696	0.171	0.1694	0.1713	0.000963933	0.170325	0.6868	0.6893	0.6744	0.6247	0.0301132	0.6688	1.07	1.093	1.1261	1.089	0.0233189	1.09452	0.8996	0.9023	0.8776	0.9229	0.0185309	0.9006	0.5485	0.5011	0.4927	0.4512	0.0399067	0.498375	0.29	0.4142	0.373	0.4111	0.0578349	0.372075	0.7692	0.7409	0.7174	0.7991	0.0353465	0.75665	0.1643
181	0.1665	0.1611	0.1654	0.166	0.00247454	0.16475	0.1698	0.171	0.1691	0.1712	0.000997914	0.170275	0.6829	0.6846	0.6696	0.6211	0.0297329	0.66455	1.0676	1.0915	1.1238	1.0865	0.0233567	1.09235	0.8997	0.8972	0.8751	0.92	0.0183661	0.898	0.5434	0.4966	0.4867	0.4466	0.0397716	0.493325	0.2834	0.4075	0.3668	0.4043	0.0577683	0.3655	0.7647	0.7361	0.7123	0.7949	0.0357333	0.752	0.1639
[truncated: 91 more columns]

## Sheet: ED-Fig.1b
Time(s)	A1	A2	A3	A4	A5	A6	A7	A8	A9	A10	A11	A12	B1	B2	B3	B4	B5	B6	B7	B8	B9	B10	B11	B12	C1	C2	C3	C4	C5	C6	C7	C8	C9	C10	C11	C12	D1	D2	D3	D4	D5	D6	D7	D8	D9	D10	D11	D12	E1
1	1.7566	1.6868	1.7539	1.6972	1.7293	1.64	1.7845	1.6962	1.7558	1.6786	1.7013	1.6316	1.7248	1.7225	1.783	1.6876	1.7386	1.6668	1.7367	1.7043	1.7007	1.6582	1.7389	1.6042	1.6983	1.6911	1.7527	1.6485	1.7433	1.622	1.7405	1.704	1.6488	1.6625	1.6563	1.6306	1.6952	1.7265	1.7297	1.7384	1.7131	1.6688	1.7459	1.7428	1.6072	1.7056	1.7346	1.6353	1.7058
2	1.4077	1.4282	1.4107	1.3626	1.3642	1.3442	1.444	1.3835	1.3487	1.3712	1.3401	1.3047	1.3845	1.4094	1.3996	1.3676	1.3641	1.3275	1.3628	1.3468	1.3568	1.323	1.3247	1.3271	1.3527	1.392	1.3459	1.351	1.4027	1.3011	1.3922	1.3486	1.34	1.3256	1.3177	1.3169	1.3828	1.401	1.3592	1.4378	1.3752	1.3346	1.3916	1.3867	1.4088	1.3563	1.3707	1.3355	1.3022
3	1.3586	1.4063	1.3364	1.3444	1.3206	1.3045	1.3967	1.3594	1.3169	1.3296	1.2641	1.2657	1.3294	1.3605	1.3505	1.3447	1.3364	1.3109	1.3455	1.3248	1.3479	1.2842	1.2804	1.2808	1.319	1.3658	1.3377	1.3271	1.3651	1.2794	1.3534	1.3208	1.3001	1.2795	1.2605	1.281	1.3408	1.3895	1.3547	1.3845	1.3528	1.3072	1.368	1.3593	1.3972	1.314	1.3141	1.3157	1.3196
4	1.3488	1.3978	1.3116	1.3315	1.3007	1.2893	1.3786	1.3407	1.3083	1.2885	1.2415	1.2339	1.3197	1.351	1.3391	1.3331	1.3272	1.3061	1.337	1.3196	1.3217	1.2731	1.2708	1.2658	1.3054	1.3556	1.3417	1.3214	1.3521	1.2698	1.404	1.3128	1.2835	1.2686	1.2486	1.2717	1.3286	1.3835	1.361	1.3763	1.3471	1.2996	1.3627	1.3548	1.3896	1.3076	1.2939	1.3146	1.3206
5	1.3423	1.3962	1.3041	1.3299	1.2945	1.2864	1.3739	1.3379	1.3058	1.2848	1.2399	1.2274	1.3166	1.3499	1.3343	1.3303	1.3242	1.3023	1.335	1.3372	1.3131	1.2698	1.2674	1.2642	1.3025	1.3508	1.3418	1.3192	1.3527	1.2678	1.3631	1.3098	1.2819	1.2671	1.2474	1.2692	1.3266	1.3802	1.3645	1.3742	1.3425	1.2971	1.3565	1.3514	1.3833	1.3066	1.2934	1.3078	1.3178
6	1.3424	1.3929	1.2998	1.3287	1.2923	1.2858	1.3711	1.3344	1.3021	1.2842	1.236	1.2256	1.3151	1.3448	1.3302	1.3278	1.3213	1.2993	1.3352	1.3135	1.311	1.2666	1.265	1.2577	1.3002	1.3454	1.3399	1.3135	1.3451	1.2629	1.378	1.3069	1.2777	1.2624	1.2435	1.2647	1.3238	1.3784	1.366	1.369	1.3384	1.2938	1.3524	1.3477	1.3725	1.3012	1.288	1.3011	1.3156
7	1.3442	1.3852	1.2997	1.3261	1.2899	1.2849	1.3732	1.3338	1.2999	1.2806	1.2358	1.2253	1.313	1.344	1.3293	1.3274	1.3199	1.2967	1.3312	1.3121	1.3093	1.2634	1.266	1.2578	1.2984	1.3416	1.3398	1.3129	1.3431	1.2612	1.3327	1.3045	1.2757	1.2597	1.2429	1.2634	1.3237	1.3764	1.367	1.3718	1.3378	1.2918	1.3525	1.3457	1.3687	1.2994	1.2879	1.3002	1.3133
8	1.3374	1.3829	1.2969	1.3247	1.2873	1.284	1.368	1.335	1.297	1.2778	1.2323	1.224	1.311	1.3428	1.3259	1.327	1.3166	1.2945	1.3267	1.3098	1.3081	1.2609	1.2585	1.2554	1.2995	1.3384	1.3373	1.3094	1.3388	1.2576	1.3237	1.3014	1.2724	1.2558	1.2399	1.2628	1.3215	1.3795	1.365	1.3651	1.3321	1.2883	1.4128	1.3415	1.3618	1.295	1.2856	1.2967	1.3115
9	1.3423	1.3844	1.3048	1.3231	1.286	1.2812	1.3652	1.3262	1.2933	1.2747	1.2313	1.2224	1.3154	1.3376	1.3241	1.3244	1.3156	1.2908	1.3249	1.3057	1.3049	1.2591	1.2589	1.2532	1.2951	1.3365	1.3362	1.3068	1.3373	1.2568	1.3217	1.2976	1.2701	1.2536	1.2383	1.2619	1.3204	1.3724	1.3646	1.361	1.329	1.2865	1.3455	1.339	1.3584	1.2948	1.2819	1.3014	1.309
10	1.3378	1.3811	1.2943	1.3203	1.2894	1.2795	1.3664	1.3291	1.2904	1.2738	1.2273	1.2219	1.3072	1.3345	1.3218	1.32	1.3101	1.2877	1.3249	1.3024	1.3006	1.2572	1.2556	1.2535	1.295	1.3331	1.337	1.3047	1.3337	1.2532	1.3564	1.2955	1.2671	1.2505	1.2341	1.2574	1.3175	1.3696	1.3624	1.3575	1.3251	1.284	1.3421	1.336	1.3533	1.2901	1.2793	1.3025	1.31
11	1.3379	1.378	1.294	1.3198	1.2833	1.2768	1.3596	1.3251	1.2873	1.2677	1.2266	1.2202	1.3058	1.3351	1.3205	1.3194	1.3091	1.2858	1.3174	1.3015	1.2997	1.2543	1.2542	1.2525	1.2939	1.3299	1.3356	1.304	1.3302	1.2501	1.3378	1.2928	1.2636	1.2475	1.232	1.2544	1.3171	1.3681	1.3611	1.3557	1.3228	1.2799	1.3359	1.332	1.3474	1.2856	1.2772	1.3017	1.3018
12	1.3343	1.3786	1.293	1.3189	1.282	1.2752	1.3571	1.3169	1.2831	1.2641	1.2229	1.2173	1.3042	1.3315	1.3182	1.316	1.3047	1.2832	1.3141	1.2959	1.2952	1.2509	1.2506	1.25	1.2933	1.3328	1.3317	1.2989	1.3296	1.2472	1.3124	1.2892	1.2603	1.2449	1.2299	1.253	1.3146	1.3674	1.3602	1.3535	1.3178	1.2776	1.3328	1.3293	1.3422	1.2831	1.2749	1.3346	1.2981
13	1.3284	1.3763	1.2921	1.321	1.2776	1.2717	1.3531	1.3112	1.2748	1.2571	1.2191	1.2147	1.3025	1.3307	1.315	1.3183	1.303	1.2779	1.3092	1.2926	1.2904	1.2446	1.2455	1.2457	1.2899	1.3244	1.3432	1.2955	1.3232	1.243	1.4069	1.2841	1.2546	1.2397	1.2267	1.2514	1.314	1.3625	1.3575	1.3502	1.3133	1.2723	1.3275	1.3224	1.334	1.2761	1.2691	1.2868	1.2928
14	1.3265	1.3735	1.2892	1.3256	1.2771	1.2679	1.347	1.3063	1.2712	1.2547	1.2148	1.2121	1.3011	1.3276	1.314	1.3108	1.2992	1.2741	1.3042	1.2885	1.2861	1.2417	1.2419	1.2454	1.2893	1.3228	1.3275	1.2934	1.3195	1.239	1.3174	1.2798	1.2517	1.2366	1.2236	1.2489	1.3116	1.3598	1.3566	1.3461	1.3136	1.2684	1.3683	1.3179	1.3318	1.2721	1.2658	1.2861	1.2875
15	1.3259	1.3724	1.2916	1.3115	1.2743	1.2655	1.3433	1.303	1.2663	1.2502	1.2121	1.2114	1.3103	1.3264	1.3043	1.3153	1.2979	1.2717	1.3005	1.2857	1.2806	1.2381	1.2406	1.241	1.29	1.3229	1.3256	1.2902	1.3201	1.236	1.2994	1.2752	1.2457	1.2335	1.2216	1.247	1.3117	1.3579	1.3551	1.3431	1.3078	1.2656	1.3229	1.3124	1.324	1.2685	1.2623	1.2788	1.2843
16	1.3243	1.3753	1.2858	1.3099	1.2708	1.2603	1.3361	1.2934	1.2567	1.2409	1.2057	1.2092	1.2993	1.3242	1.2994	1.3051	1.293	1.267	1.2936	1.2761	1.2744	1.2315	1.2357	1.2416	1.2873	1.3197	1.3227	1.2873	1.3123	1.2317	1.354	1.269	1.2393	1.2256	1.2141	1.2428	1.3101	1.3558	1.3538	1.34	1.3054	1.2609	1.3132	1.3056	1.3132	1.262	1.2581	1.2757	1.2741
17	1.3239	1.3675	1.2859	1.3059	1.2672	1.2564	1.3306	1.2861	1.2491	1.2343	1.202	1.2038	1.298	1.3226	1.2981	1.3044	1.2893	1.2635	1.2902	1.2715	1.2675	1.2252	1.2322	1.2383	1.2868	1.318	1.3213	1.2877	1.3087	1.2281	1.2984	1.2641	1.2335	1.2217	1.2109	1.2414	1.3089	1.3665	1.3499	1.3399	1.3035	1.2566	1.3456	1.3009	1.3065	1.258	1.2543	1.2784	1.2664
18	1.3295	1.3699	1.2807	1.3027	1.2625	1.251	1.3218	1.2757	1.2395	1.226	1.1955	1.2028	1.2966	1.3205	1.2963	1.2993	1.2846	1.2576	1.2826	1.2611	1.258	1.2166	1.2251	1.2364	1.2847	1.3151	1.3182	1.2814	1.307	1.2217	1.2792	1.2555	1.2253	1.2133	1.2051	1.2383	1.3075	1.3511	1.3476	1.3343	1.2962	1.2511	1.3421	1.2915	1.2942	1.251	1.248	1.2684	1.2572
19	1.3237	1.3687	1.2811	1.3013	1.2565	1.2446	1.3143	1.2666	1.2296	1.2151	1.1905	1.1989	1.2948	1.3189	1.293	1.298	1.2808	1.2516	1.2753	1.2548	1.2498	1.211	1.2246	1.2299	1.2832	1.3138	1.3157	1.2795	1.2996	1.2163	1.2702	1.2488	1.2161	1.2134	1.201	1.2347	1.3075	1.3503	1.349	1.3317	1.2894	1.2466	1.2938	1.2825	1.2853	1.2425	1.2433	1.2655	1.249
20	1.3215	1.3653	1.2765	1.2954	1.2513	1.2377	1.3057	1.2546	1.2166	1.2051	1.1823	1.1955	1.2947	1.3167	1.2906	1.2925	1.2752	1.2437	1.2661	1.2443	1.237	1.2012	1.2136	1.2261	1.2831	1.3141	1.3127	1.2733	1.2939	1.2078	1.2589	1.2386	1.2053	1.1951	1.1936	1.2332	1.3064	1.3461	1.3442	1.3278	1.2868	1.2372	1.2955	1.273	1.2714	1.2332	1.2351	1.2607	1.24
21	1.316	1.372	1.275	1.2918	1.2477	1.2296	1.2935	1.2426	1.2036	1.1935	1.1748	1.191	1.2926	1.3143	1.2879	1.2889	1.2719	1.2377	1.2565	1.2469	1.2262	1.1901	1.2074	1.2223	1.281	1.3107	1.3199	1.2698	1.2878	1.2015	1.2733	1.2287	1.1949	1.1875	1.1856	1.2286	1.3035	1.3437	1.34	1.3256	1.2777	1.2311	1.2718	1.2621	1.262	1.2239	1.2274	1.2556	1.227
22	1.3156	1.3617	1.2709	1.2879	1.2417	1.2221	1.2852	1.2315	1.1911	1.1826	1.168	1.1881	1.2917	1.3126	1.2847	1.2852	1.268	1.2296	1.2468	1.2296	1.2142	1.1801	1.1988	1.2203	1.2802	1.3106	1.3096	1.2671	1.2813	1.1942	1.2586	1.2179	1.1842	1.1771	1.1802	1.2239	1.3023	1.3425	1.3393	1.3208	1.2746	1.2234	1.3618	1.2522	1.2501	1.2129	1.2211	1.2532	1.2147
23	1.3315	1.3587	1.2694	1.281	1.2341	1.2128	1.2709	1.216	1.1767	1.1676	1.1602	1.1851	1.2898	1.3106	1.2838	1.2802	1.258	1.2224	1.237	1.2087	1.1989	1.1703	1.1921	1.2168	1.2774	1.3051	1.313	1.2616	1.2748	1.1861	1.2318	1.2073	1.1717	1.1632	1.1714	1.2189	1.3013	1.341	1.334	1.3149	1.2653	1.2114	1.2505	1.239	1.2355	1.2016	1.2115	1.2497	1.2023
24	1.3127	1.3619	1.265	1.2775	1.2272	1.203	1.2588	1.2049	1.1622	1.1567	1.1508	1.1797	1.289	1.3106	1.2808	1.2762	1.2524	1.2111	1.2258	1.1966	1.1862	1.1567	1.1822	1.2125	1.2788	1.3031	1.3111	1.2581	1.2682	1.1789	1.2917	1.1933	1.1585	1.1546	1.1636	1.2145	1.3015	1.338	1.3318	1.3131	1.259	1.2026	1.2385	1.2266	1.2203	1.1912	1.2123	1.243	1.189
25	1.3152	1.3542	1.2616	1.2719	1.2207	1.1943	1.2446	1.1865	1.1459	1.1401	1.1418	1.175	1.308	1.3073	1.2775	1.2722	1.2462	1.2044	1.2126	1.1833	1.1708	1.1429	1.1728	1.2064	1.277	1.3012	1.3073	1.2529	1.2605	1.1677	1.2252	1.1805	1.1452	1.1392	1.1555	1.2098	1.2997	1.336	1.3292	1.3065	1.2535	1.1943	1.2518	1.2129	1.2034	1.1755	1.1932	1.2434	1.1761
26	1.3092	1.3555	1.2578	1.2671	1.2124	1.182	1.2301	1.171	1.1277	1.1258	1.1312	1.171	1.286	1.3047	1.274	1.2656	1.2373	1.1927	1.201	1.1669	1.1534	1.1286	1.1639	1.2008	1.2756	1.3002	1.3036	1.2476	1.2532	1.1578	1.1885	1.1657	1.1268	1.1262	1.1432	1.2053	1.3008	1.3329	1.3251	1.301	1.2427	1.1851	1.2395	1.1996	1.1864	1.1635	1.1871	1.235	1.1646
27	1.3079	1.3486	1.2556	1.2618	1.2055	1.1724	1.2153	1.1539	1.1094	1.1099	1.1209	1.1664	1.2848	1.3036	1.2704	1.2614	1.2288	1.1811	1.1868	1.1519	1.1376	1.114	1.1537	1.1969	1.2727	1.2975	1.3018	1.2415	1.2472	1.147	1.204	1.152	1.112	1.1114	1.1351	1.1999	1.2963	1.3337	1.3223	1.2966	1.235	1.1742	1.2148	1.1817	1.1715	1.1473	1.1726	1.2276	1.1463
28	1.3075	1.3558	1.2534	1.2561	1.1969	1.1604	1.1991	1.1365	1.0929	1.0949	1.109	1.1593	1.285	1.2998	1.2681	1.2551	1.2219	1.1715	1.1712	1.1362	1.1208	1.1002	1.1479	1.1914	1.2736	1.2959	1.2958	1.2372	1.2378	1.138	1.2191	1.1351	1.0956	1.0971	1.1244	1.1946	1.2956	1.3281	1.3188	1.2933	1.231	1.1623	1.2038	1.1662	1.1529	1.1333	1.1641	1.2214	1.1289
29	1.3048	1.3453	1.2484	1.2532	1.186	1.1481	1.183	1.1206	1.0736	1.0736	1.0973	1.1538	1.285	1.2981	1.2636	1.2496	1.2133	1.1603	1.159	1.1183	1.1011	1.0816	1.1328	1.1881	1.2705	1.2922	1.2943	1.2307	1.23	1.1267	1.145	1.1184	1.0785	1.0815	1.1127	1.1888	1.2939	1.3274	1.3133	1.2849	1.2205	1.151	1.2112	1.1476	1.134	1.115	1.1522	1.216	1.114
30	1.3039	1.3441	1.2435	1.243	1.1765	1.1367	1.1657	1.099	1.0516	1.0542	1.0852	1.1487	1.2808	1.2957	1.2601	1.2436	1.2048	1.1482	1.1424	1.1091	1.0812	1.0642	1.118	1.1809	1.2701	1.2895	1.2896	1.2249	1.2205	1.1141	1.157	1.1007	1.0589	1.0629	1.1018	1.183	1.2926	1.3254	1.3092	1.2787	1.2106	1.1389	1.16	1.1306	1.1127	1.0976	1.1377	1.2127	1.0973
31	1.3026	1.3389	1.239	1.2386	1.1702	1.124	1.1501	1.0799	1.0301	1.0325	1.072	1.1435	1.2793	1.2932	1.2556	1.2377	1.1996	1.1366	1.1294	1.0837	1.0616	1.046	1.1085	1.1758	1.2705	1.2878	1.2841	1.2207	1.2102	1.1022	1.1682	1.0827	1.041	1.0447	1.0894	1.1766	1.292	1.3217	1.3049	1.2742	1.2018	1.1267	1.1377	1.1135	1.092	1.0792	1.1268	1.2046	1.0784
32	1.3023	1.3408	1.2367	1.2326	1.1576	1.1103	1.1309	1.0585	1.0079	1.0136	1.0587	1.1378	1.2812	1.2897	1.2512	1.2318	1.1859	1.1238	1.109	1.063	1.0407	1.0269	1.1041	1.1687	1.2682	1.2857	1.2823	1.212	1.1993	1.0896	1.099	1.0642	1.0205	1.0273	1.0761	1.1718	1.2911	1.3182	1.3011	1.2685	1.1923	1.1135	1.1203	1.0929	1.0719	1.0604	1.1116	1.1978	1.0598
33	1.2994	1.3352	1.2318	1.2371	1.1483	1.0974	1.1137	1.0384	0.986	0.9921	1.0451	1.1309	1.2777	1.289	1.248	1.2245	1.1771	1.1111	1.093	1.043	1.0195	1.0071	1.0832	1.1626	1.2656	1.2831	1.2763	1.2056	1.1903	1.0781	1.0871	1.0449	1.0004	1.0096	1.0632	1.1646	1.2881	1.3161	1.3017	1.26	1.1838	1.1033	1.1049	1.0741	1.0511	1.0414	1.0988	1.1972	1.0418
34	1.3022	1.3377	1.2288	1.2184	1.1391	1.0828	1.0927	1.0162	0.9629	0.9694	1.0299	1.1269	1.2766	1.2854	1.2441	1.217	1.1654	1.0974	1.076	1.0231	0.9971	0.9868	1.065	1.1557	1.2652	1.2805	1.2728	1.1994	1.1799	1.0641	1.0747	1.0258	0.9787	0.9881	1.0488	1.1569	1.2857	1.3132	1.293	1.2556	1.1714	1.0876	1.1215	1.0542	1.0279	1.0198	1.0839	1.1862	1.0213
35	1.2957	1.328	1.224	1.211	1.1293	1.0696	1.0757	0.9942	0.9411	0.9467	1.0161	1.1235	1.2745	1.2834	1.2419	1.2099	1.1554	1.0838	1.0586	1.0016	0.9759	0.9668	1.0514	1.1487	1.2653	1.2774	1.2687	1.1933	1.1703	1.0499	1.078	1.0055	0.9584	0.9681	1.0378	1.1512	1.2858	1.3121	1.2881	1.2479	1.1599	1.0741	1.0655	1.033	1.0059	1.0001	1.0701	1.1997	1.0037
36	1.2962	1.3288	1.219	1.2074	1.1176	1.0544	1.0542	0.9713	0.9153	0.9252	1.0006	1.1126	1.274	1.2805	1.2358	1.2034	1.147	1.0689	1.0401	0.9817	0.9515	0.946	1.0383	1.1415	1.2612	1.2755	1.2645	1.1844	1.1598	1.0366	1.0231	0.9859	0.9357	0.947	1.0208	1.1436	1.2854	1.3127	1.2853	1.241	1.148	1.0589	1.0461	1.0119	0.9821	0.9793	1.0539	1.1856	0.9832
37	1.2946	1.323	1.2132	1.1947	1.1065	1.0393	1.0344	0.9494	0.8894	0.9023	0.9842	1.1045	1.2726	1.2793	1.2319	1.196	1.1348	1.0557	1.0213	0.9757	0.928	0.9233	1.0198	1.1333	1.261	1.2717	1.2589	1.1775	1.1507	1.0223	1.0651	0.965	0.9128	0.9246	1.0068	1.1356	1.2867	1.3063	1.2824	1.2307	1.1428	1.0453	1.038	0.9899	0.959	0.9565	1.0372	1.1785	0.9603
38	1.2933	1.3302	1.2096	1.1892	1.0971	1.0245	1.0194	0.9265	0.8649	0.8788	0.9682	1.0965	1.2798	1.2746	1.2268	1.1919	1.125	1.0406	1.0029	0.9411	0.9037	0.9005	1.0049	1.1276	1.2596	1.2707	1.2574	1.1699	1.1364	1.0091	0.9863	0.9442	0.8904	0.9031	0.9925	1.1286	1.2814	1.3027	1.2739	1.2255	1.127	1.0317	1.0408	0.9695	0.934	0.9352	1.0202	1.1641	0.9392
39	1.2917	1.3193	1.2042	1.1823	1.086	1.0094	0.9954	0.9031	0.8402	0.853	0.9615	1.0903	1.27	1.2731	1.2221	1.1833	1.1142	1.0263	0.9847	0.9218	0.8791	0.8785	0.9934	1.1208	1.2612	1.268	1.2516	1.1632	1.1296	1.0131	0.9672	0.9223	0.8672	0.8811	0.9756	1.121	1.2823	1.3008	1.2698	1.2179	1.118	1.017	0.9971	0.9465	0.9107	0.9113	1.0064	1.1551	0.9185
40	1.2901	1.322	1.2027	1.1737	1.0738	0.9929	0.9743	0.8798	0.8138	0.8269	0.9338	1.0818	1.2721	1.2698	1.2184	1.1762	1.1023	1.0111	0.9649	0.8946	0.8572	0.8547	0.9709	1.1108	1.2564	1.2649	1.2441	1.1571	1.1167	0.9798	1.0367	0.9002	0.8435	0.8579	0.9597	1.1123	1.2794	1.2964	1.2636	1.209	1.1058	1.003	0.9713	0.9241	0.8852	0.8878	0.988	1.1511	0.8963
41	1.2934	1.3161	1.1968	1.169	1.0631	0.9784	0.9525	0.8547	0.7879	0.8039	0.9174	1.0735	1.2683	1.2674	1.2164	1.1679	1.0919	0.9976	0.9459	0.8743	0.8297	0.8308	0.9532	1.1045	1.2551	1.2625	1.2379	1.1512	1.1053	0.965	0.9452	0.8777	0.8191	0.835	0.9423	1.1028	1.2817	1.2967	1.2595	1.2015	1.0963	0.9863	1.001	0.9023	0.86	0.8642	0.9698	1.1525	0.8759
42	1.2943	1.3125	1.1913	1.1585	1.0501	0.9614	0.9316	0.8318	0.7613	0.7769	0.8987	1.0654	1.2662	1.2652	1.2105	1.16	1.0805	0.9812	0.9268	0.8481	0.8045	0.8063	0.9348	1.0954	1.2539	1.2583	1.2292	1.14	1.0918	0.9492	0.9248	0.8557	0.7953	0.8115	0.9256	1.0945	1.2778	1.2912	1.2532	1.1948	1.0819	0.971	0.9299	0.8797	0.8344	0.8406	0.9519	1.1415	0.8513
43	1.2972	1.3093	1.1871	1.1496	1.0398	0.9464	0.9106	0.8077	0.7349	0.7534	0.8807	1.0566	1.264	1.2631	1.204	1.1524	1.0684	0.9655	0.9068	0.8252	0.7793	0.7831	0.9171	1.0871	1.2535	1.2556	1.2294	1.1324	1.0824	0.9371	0.8873	0.8333	0.7702	0.7897	0.9085	1.0869	1.2755	1.2892	1.2498	1.1862	1.0716	0.9568	0.9107	0.8565	0.8096	0.8166	0.9347	1.1332	0.831
44	1.2872	1.3042	1.1807	1.1413	1.0269	0.9294	0.8891	0.782	0.7083	0.7241	0.861	1.0475	1.264	1.2589	1.2004	1.1454	1.0573	0.9503	0.8851	0.8019	0.753	0.7571	0.8991	1.0776	1.2508	1.2529	1.222	1.1245	1.068	0.9197	0.8666	0.8104	0.7458	0.7622	0.8898	1.0774	1.2755	1.285	1.244	1.1786	1.0584	0.9396	0.8892	0.8342	0.784	0.7903	0.9182	1.1214	0.808
45	1.2846	1.2989	1.1768	1.1348	1.0182	0.9135	0.867	0.7592	0.681	0.6982	0.8431	1.04	1.2631	1.2556	1.1946	1.137	1.0457	0.9341	0.8664	0.7778	0.7278	0.7332	0.8812	1.0693	1.2497	1.2504	1.2065	1.1167	1.0584	0.9045	0.8619	0.788	0.7207	0.7391	0.8735	1.0695	1.272	1.283	1.239	1.1723	1.0484	0.9248	0.8842	0.81	0.7569	0.7671	0.8971	1.1187	0.7836
46	1.2813	1.3017	1.1712	1.1264	1.004	0.8976	0.8459	0.7406	0.6542	0.6704	0.8246	1.0323	1.262	1.2534	1.1904	1.1315	1.0344	0.9187	0.8456	0.7551	0.7017	0.7072	0.8622	1.0601	1.2488	1.2531	1.212	1.1091	1.0443	0.8894	0.8263	0.7656	0.6966	0.714	0.8545	1.0612	1.2732	1.2687	1.2339	1.1646	1.0343	0.9095	0.8729	0.7908	0.7309	0.7415	0.8783	1.1108	0.7602
47	1.2797	1.3015	1.1704	1.1177	0.9923	0.8808	0.8243	0.7084	0.6266	0.6444	0.8051	1.0225	1.2595	1.2512	1.1847	1.123	1.0209	0.9029	0.826	0.73	0.6747	0.6812	0.8427	1.0522	1.248	1.2438	1.2081	1.1009	1.0342	0.8785	0.8069	0.7415	0.6707	0.6889	0.8363	1.0505	1.2703	1.266	1.2274	1.1543	1.0249	0.8939	0.8277	0.7624	0.704	0.7152	0.8612	1.1051	0.7384
48	1.2787	1.2896	1.1604	1.1118	0.9783	0.8642	0.8022	0.6838	0.5994	0.6167	0.7851	1.0123	1.2576	1.2482	1.18	1.1147	1.0105	0.886	0.8049	0.7061	0.6484	0.6556	0.8222	1.0421	1.247	1.2405	1.2027	1.0925	1.0214	0.8581	0.8316	0.7178	0.6446	0.6633	0.8164	1.0398	1.2695	1.2612	1.2226	1.1491	1.0096	0.8772	0.8709	0.739	0.677	0.6896	0.8389	1.1081	0.7134
49	1.2784	1.2869	1.1566	1.1007	0.9665	0.8485	0.7833	0.6581	0.572	0.5895	0.7652	1.0034	1.2561	1.2447	1.1754	1.1051	0.9971	0.8702	0.7856	0.6872	0.6216	0.6296	0.8029	1.0322	1.2464	1.2372	1.1947	1.0849	1.0104	0.8424	0.7671	0.6944	0.6192	0.6387	0.799	1.0309	1.268	1.2582	1.2204	1.1376	0.9997	0.8611	0.854	0.7153	0.6505	0.6648	0.8189	1.0903	0.6913
50	1.2764	1.2837	1.1515	1.0935	0.9547	0.8312	0.7583	0.6347	0.5442	0.5633	0.745	0.9928	1.2559	1.2422	1.1691	1.098	0.9859	0.8551	0.7636	0.6752	0.5952	0.603	0.7829	1.0254	1.2443	1.2367	1.1912	1.0766	0.9957	0.8261	0.7494	0.6714	0.5934	0.614	0.779	1.029	1.2686	1.2548	1.2116	1.1319	0.9856	0.848	0.7671	0.6929	0.624	0.6383	0.7982	1.0722	0.6682
51	1.274	1.2812	1.1444	1.0825	0.9424	0.8128	0.7362	0.6082	0.5163	0.5355	0.7245	0.9864	1.2539	1.2386	1.1644	1.0889	0.9737	0.8379	0.7427	0.6332	0.5673	0.577	0.762	1.0119	1.2422	1.2319	1.1833	1.0684	0.9853	0.8104	0.7243	0.6466	0.5672	0.587	0.7586	1.0102	1.2664	1.2514	1.2051	1.1214	0.9745	0.8297	0.7423	0.6669	0.5963	0.6116	0.779	1.0643	0.6429
52	1.273	1.2796	1.1422	1.0754	0.9293	0.7961	0.7164	0.5824	0.489	0.5088	0.7035	0.9736	1.2523	1.2363	1.1598	1.0794	0.9602	0.8226	0.722	0.6077	0.5409	0.5512	0.7422	1.0018	1.2402	1.228	1.1807	1.0591	0.9706	0.7959	0.7005	0.6245	0.5415	0.563	0.7393	1.0011	1.2631	1.2482	1.1999	1.1141	0.9604	0.8134	0.7292	0.6432	0.5702	0.5852	0.759	1.0551	0.619
53	1.2715	1.276	1.1337	1.0696	0.9165	0.7809	0.6897	0.5575	0.4643	0.4818	0.6834	0.9643	1.2531	1.2376	1.1542	1.0721	0.948	0.8046	0.7016	0.5846	0.515	0.5261	0.7214	0.9918	1.2393	1.2255	1.1709	1.0519	0.9613	0.7788	0.6849	0.5992	0.5167	0.5363	0.7196	0.9887	1.2616	1.2462	1.1939	1.1052	0.953	0.7973	0.7078	0.6186	0.5432	0.5594	0.7388	1.0536	0.5948
54	1.2698	1.2834	1.1293	1.0618	0.9051	0.7642	0.6679	0.5323	0.4365	0.4568	0.6628	0.9541	1.25	1.2295	1.1497	1.0642	0.9364	0.7881	0.6806	0.5601	0.4881	0.5	0.6999	0.9818	1.2384	1.2219	1.1602	1.0448	0.9465	0.764	0.6581	0.575	0.4911	0.5121	0.7008	0.9791	1.2606	1.242	1.1892	1.0995	0.9354	0.7811	0.676	0.5937	0.5172	0.5346	0.717	1.0398	0.5775
55	1.2768	1.2707	1.1237	1.0495	0.8922	0.7455	0.6464	0.5068	0.4118	0.4288	0.6426	0.9429	1.2484	1.2265	1.1424	1.0563	0.9245	0.7716	0.659	0.5358	0.4629	0.476	0.6804	0.9706	1.2366	1.2197	1.1623	1.034	0.9358	0.7472	0.714	0.552	0.4651	0.4862	0.68	0.9685	1.2607	1.238	1.1836	1.0876	0.9247	0.7648	0.6567	0.5692	0.4909	0.5081	0.6967	1.045	0.5482
56	1.2668	1.2673	1.1187	1.04	0.8793	0.7279	0.624	0.4827	0.3848	0.4018	0.6211	0.9327	1.2477	1.222	1.1374	1.047	0.9118	0.7555	0.6386	0.5117	0.4355	0.4492	0.6585	0.9609	1.2353	1.217	1.1565	1.0247	0.9206	0.7307	0.6162	0.5277	0.4401	0.4605	0.6591	0.9567	1.2607	1.2356	1.1779	1.0793	0.9105	0.7522	0.6338	0.5456	0.4642	0.4822	0.6749	1.0401	0.5248
57	1.2706	1.2665	1.1149	1.0314	0.8657	0.711	0.6	0.4571	0.3563	0.3804	0.5998	0.9222	1.2457	1.2196	1.1331	1.038	0.8999	0.7382	0.618	0.4909	0.4101	0.4226	0.6375	0.9522	1.2332	1.2112	1.1467	1.0168	0.9108	0.7145	0.5974	0.5044	0.415	0.4365	0.6394	0.9453	1.2562	1.2317	1.1718	1.0695	0.8996	0.732	0.6142	0.5216	0.4388	0.4566	0.6545	1.0407	0.5038
58	1.2657	1.2594	1.1065	1.0219	0.8549	0.6932	0.5788	0.4327	0.3313	0.3512	0.5802	0.911	1.2476	1.2157	1.1281	1.0298	0.8856	0.7218	0.5987	0.4643	0.3838	0.3981	0.6156	0.9382	1.2319	1.2074	1.1501	1.0079	0.8962	0.6985	0.5785	0.4812	0.3899	0.4109	0.6191	0.9344	1.2552	1.2292	1.1655	1.0618	0.885	0.7155	0.5903	0.4978	0.4136	0.431	0.6326	1.0162	0.4781
59	1.2634	1.2635	1.1044	1.0162	0.841	0.677	0.5565	0.4076	0.3071	0.3265	0.5588	0.9007	1.2424	1.2138	1.1225	1.021	0.8733	0.7055	0.5757	0.4401	0.3588	0.3732	0.5951	0.9275	1.2316	1.2053	1.1373	1.0004	0.8856	0.6824	0.5933	0.458	0.3657	0.3871	0.5991	0.9234	1.2558	1.2249	1.1598	1.0527	0.8751	0.6996	0.5715	0.4736	0.3869	0.4064	0.6119	1.001	0.4568
60	1.2617	1.2537	1.0976	1.0097	0.8291	0.6604	0.5343	0.3845	0.2832	0.3033	0.5374	0.8898	1.2427	1.21	1.1177	1.0142	0.8634	0.6896	0.5541	0.4176	0.3357	0.3495	0.574	0.9164	1.2305	1.2019	1.1395	0.9918	0.8703	0.6669	0.5327	0.435	0.3412	0.3631	0.5788	0.9126	1.2536	1.2229	1.155	1.0511	0.8597	0.6837	0.5488	0.4516	0.3622	0.3825	0.591	0.9976	0.4329
61	1.2598	1.2546	1.0922	0.998	0.8159	0.6435	0.5128	0.3597	0.2584	0.2786	0.5174	0.8787	1.2628	1.2071	1.1118	1.0053	0.8498	0.6725	0.5345	0.3929	0.3099	0.3258	0.5544	0.9058	1.2299	1.2001	1.1283	0.984	0.8603	0.6508	0.5196	0.4116	0.3178	0.3403	0.5588	0.9017	1.2511	1.2188	1.1485	1.0357	0.85	0.6675	0.5285	0.4271	0.337	0.3584	0.5701	0.9814	0.4136
62	1.26	1.2473	1.0902	0.9877	0.8027	0.6256	0.4912	0.3358	0.2351	0.2587	0.4964	0.8676	1.2395	1.2033	1.1061	0.9952	0.8358	0.6554	0.513	0.3687	0.2848	0.302	0.5318	0.8945	1.2271	1.1962	1.1156	0.9738	0.8443	0.6344	0.5404	0.3888	0.2945	0.3161	0.5377	0.8895	1.2502	1.2159	1.1421	1.0296	0.8344	0.6503	0.5069	0.4022	0.3123	0.3328	0.5484	0.9668	0.3898
63	1.2565	1.2385	1.08	0.9792	0.7905	0.6086	0.4694	0.3129	0.2159	0.2356	0.4767	0.8577	1.2367	1.2009	1.1005	0.9875	0.8236	0.64	0.4932	0.346	0.2627	0.2797	0.5117	0.8828	1.2291	1.1935	1.1093	0.9664	0.834	0.6187	0.4937	0.3657	0.2716	0.2935	0.5188	0.8776	1.2483	1.2116	1.1362	1.018	0.8244	0.6349	0.4883	0.3794	0.288	0.3091	0.5272	0.9587	0.3684
64	1.256	1.2394	1.0742	0.9753	0.7776	0.5917	0.4463	0.2901	0.2012	0.2169	0.457	0.8454	1.2354	1.1963	1.0951	0.9793	0.8121	0.6229	0.4715	0.3229	0.2404	0.2584	0.4945	0.8707	1.2241	1.1888	1.1016	0.9565	0.8191	0.6019	0.5067	0.3434	0.2489	0.2712	0.4985	0.8661	1.246	1.2085	1.1296	1.0109	0.8096	0.6183	0.4639	0.3566	0.2653	0.2871	0.5061	0.9521	0.3475
65	1.2546	1.2316	1.0689	0.9636	0.7649	0.5746	0.4253	0.267	0.1933	0.2019	0.4362	0.8335	1.2338	1.1938	1.0895	0.9699	0.7997	0.6054	0.4517	0.3017	0.2206	0.2392	0.4697	0.8592	1.222	1.1847	1.1022	0.9478	0.8091	0.5856	0.4277	0.3211	0.2281	0.25	0.4783	0.8555	1.2448	1.2048	1.1251	1.0003	0.7986	0.601	0.4447	0.3335	0.243	0.265	0.4862	0.9391	0.3256
66	1.252	1.231	1.0649	0.9568	0.7518	0.5583	0.4039	0.2481	0.1896	0.1913	0.4169	0.8234	1.2339	1.1888	1.0838	0.9611	0.7879	0.5889	0.431	0.2785	0.2049	0.2197	0.4507	0.8505	1.2207	1.1829	1.1003	0.9398	0.7951	0.5698	0.4077	0.2997	0.2099	0.2313	0.4589	0.8437	1.2425	1.2005	1.1231	0.9952	0.7866	0.5851	0.4339	0.3117	0.2232	0.2447	0.466	0.9335	0.3068
67	1.2512	1.2272	1.0581	0.9441	0.7401	0.5413	0.3825	0.228	0.1891	0.1873	0.3976	0.81	1.2315	1.1863	1.0788	0.9537	0.775	0.5736	0.4111	0.2576	0.1946	0.2046	0.4302	0.836	1.2198	1.1783	1.0819	0.9336	0.7828	0.5544	0.3897	0.2781	0.1965	0.2132	0.4396	0.831	1.2414	1.1982	1.1151	0.9846	0.772	0.5688	0.4036	0.2891	0.2065	0.2255	0.4469	0.921	0.2872
68	1.2502	1.2229	1.0547	0.9349	0.7292	0.5247	0.3619	0.2108	0.1872	0.1857	0.3776	0.7991	1.23	1.1836	1.0736	0.9436	0.7616	0.5568	0.3915	0.2371	0.1902	0.1936	0.4104	0.8257	1.2181	1.1744	1.0853	0.9216	0.7708	0.5399	0.3675	0.2583	0.187	0.2004	0.4205	0.8176	1.241	1.1941	1.1067	0.976	0.7619	0.5536	0.3827	0.2723	0.1952	0.2103	0.4261	0.9077	0.2667
69	1.2475	1.2179	1.0486	0.9273	0.7154	0.5086	0.3409	0.2004	0.1868	0.1839	0.3586	0.7878	1.2435	1.1807	1.0682	0.9365	0.7512	0.5405	0.3711	0.2189	0.1873	0.1876	0.391	0.8128	1.2163	1.1724	1.0707	0.9141	0.7577	0.5227	0.352	0.2386	0.1834	0.1894	0.4025	0.807	1.2392	1.1906	1.1013	0.9693	0.7472	0.537	0.3626	0.2475	0.1894	0.1971	0.4066	0.8985	0.2495
70	1.247	1.2147	1.0415	0.9206	0.7019	0.4915	0.3208	0.194	0.1862	0.1826	0.3402	0.7753	1.2269	1.1789	1.0633	0.9272	0.7372	0.5239	0.3512	0.2031	0.186	0.1848	0.3719	0.8002	1.2255	1.1692	1.0751	0.9063	0.7458	0.5068	0.3282	0.2194	0.1811	0.1851	0.3823	0.8013	1.2379	1.189	1.0947	0.9573	0.7367	0.5205	0.3431	0.2314	0.1868	0.1908	0.386	0.8924	0.2332
71	1.244	1.2121	1.0347	0.9105	0.6898	0.4752	0.3006	0.1925	0.1854	0.1825	0.3217	0.7643	1.2263	1.1722	1.0564	0.9193	0.7251	0.509	0.3333	0.197	0.1865	0.1835	0.3524	0.7889	1.2142	1.1651	1.0685	0.8973	0.7338	0.4912	0.3265	0.2045	0.18	0.1834	0.3645	0.7823	1.2382	1.1853	1.0905	0.9504	0.7233	0.5077	0.3228	0.2105	0.1853	0.1874	0.3673	0.8781	0.2178
72	1.2425	1.2099	1.0302	0.9006	0.678	0.4618	0.2809	0.1923	0.1856	0.1817	0.3053	0.7532	1.2242	1.17	1.0509	0.9116	0.7134	0.4926	0.3131	0.1869	0.1849	0.1828	0.3351	0.7765	1.2148	1.1636	1.0593	0.889	0.7212	0.477	0.2903	0.1943	0.1795	0.1814	0.3455	0.7746	1.2342	1.1806	1.0845	0.9422	0.7124	0.4904	0.3026	0.1975	0.185	0.1859	0.3489	0.8656	0.2054
73	1.2415	1.2028	1.0282	0.8914	0.6664	0.4429	0.2622	0.1898	0.185	0.1817	0.2875	0.7404	1.2233	1.1667	1.0451	0.9026	0.7015	0.4765	0.2944	0.1853	0.1844	0.1826	0.3155	0.7649	1.2113	1.1579	1.0577	0.8806	0.7088	0.4609	0.2859	0.1884	0.1786	0.1813	0.3286	0.7572	1.2329	1.1786	1.0787	0.9329	0.6991	0.4742	0.2849	0.1894	0.1839	0.1852	0.3305	0.853	0.1988
74	1.2414	1.1996	1.0188	0.8831	0.6528	0.4277	0.244	0.1894	0.1851	0.1815	0.2704	0.7285	1.2245	1.164	1.0424	0.8938	0.6887	0.46	0.2754	0.1832	0.1846	0.1817	0.2971	0.7525	1.2191	1.152	1.0553	0.8708	0.6966	0.4484	0.2555	0.1856	0.1783	0.1799	0.3104	0.7452	1.2322	1.1735	1.0716	0.9239	0.687	0.4581	0.2656	0.1868	0.1831	0.1852	0.3122	0.844	0.1953
75	1.2402	1.1956	1.0136	0.8751	0.641	0.4115	0.2271	0.1888	0.1852	0.1841	0.2544	0.7169	1.2309	1.1605	1.035	0.8855	0.6773	0.4452	0.2611	0.1826	0.1844	0.1812	0.2805	0.7407	1.2067	1.15	1.0457	0.8641	0.685	0.4305	0.2368	0.1836	0.1782	0.1807	0.2936	0.7334	1.2308	1.1696	1.0659	0.9174	0.6744	0.4457	0.2566	0.1838	0.1834	0.1835	0.2956	0.823	0.1902
76	1.2374	1.1928	1.0079	0.8667	0.6294	0.3962	0.214	0.1887	0.1845	0.1814	0.2386	0.7048	1.231	1.1564	1.0302	0.8783	0.6641	0.4295	0.2407	0.1812	0.1843	0.183	0.2639	0.7297	1.2056	1.1536	1.0291	0.8568	0.6727	0.4151	0.2198	0.1856	0.1778	0.1794	0.2772	0.7206	1.2281	1.1676	1.0615	0.909	0.6628	0.4281	0.2726	0.1827	0.1835	0.1836	0.2786	0.8047	0.1883
77	1.24	1.1942	1.0024	0.8573	0.6175	0.3797	0.2052	0.191	0.185	0.1826	0.2242	0.6936	1.2436	1.1531	1.0235	0.8694	0.6522	0.4141	0.2249	0.1871	0.184	0.1802	0.2475	0.7168	1.2036	1.1431	1.0322	0.8468	0.6607	0.4004	0.2075	0.1825	0.1774	0.1793	0.2607	0.7094	1.2269	1.1636	1.0558	0.9001	0.6505	0.4131	0.2151	0.1815	0.183	0.1833	0.2617	0.7937	0.1865
78	1.2354	1.186	0.9978	0.8491	0.6043	0.3648	0.1986	0.1879	0.1858	0.181	0.2113	0.6812	1.2176	1.1495	1.0188	0.8616	0.6403	0.3997	0.2106	0.1803	0.1831	0.1807	0.2329	0.7048	1.2037	1.1403	1.0286	0.8391	0.6478	0.3855	0.1968	0.182	0.1778	0.179	0.2456	0.6956	1.2257	1.1597	1.0491	0.8911	0.6388	0.399	0.2053	0.1816	0.183	0.1827	0.2456	0.7775	0.1891
79	1.2324	1.183	0.9922	0.8416	0.5928	0.3493	0.1957	0.1871	0.1843	0.1804	0.1997	0.6693	1.2158	1.1462	1.0138	0.853	0.6289	0.3834	0.1993	0.1804	0.1831	0.1801	0.2182	0.6927	1.2007	1.1355	1.0118	0.8298	0.6369	0.3711	0.1974	0.1813	0.1776	0.1784	0.2305	0.6841	1.2242	1.1561	1.0421	0.8829	0.6265	0.3827	0.2098	0.1806	0.182	0.1822	0.2313	0.7721	0.1899
80	1.2301	1.1811	0.9851	0.8318	0.5804	0.3339	0.1937	0.1879	0.1839	0.1808	0.1911	0.6573	1.2125	1.1419	1.0078	0.843	0.6194	0.3688	0.1925	0.1797	0.1831	0.18	0.2056	0.6803	1.2003	1.1335	1.0148	0.8222	0.6233	0.3562	0.19	0.1814	0.1769	0.1782	0.2165	0.6706	1.2231	1.1517	1.0363	0.8747	0.6142	0.3691	0.19	0.1809	0.1827	0.1822	0.2174	0.7491	0.1849
81	1.2286	1.1805	0.9808	0.8237	0.5705	0.3194	0.1935	0.1883	0.1837	0.181	0.1853	0.6459	1.21	1.14	1.0016	0.8368	0.6045	0.3534	0.1884	0.1804	0.1838	0.1795	0.1957	0.6681	1.1989	1.1301	1.0066	0.8133	0.6118	0.3417	0.1867	0.1813	0.1784	0.1783	0.2048	0.6598	1.2224	1.1488	1.0307	0.8666	0.601	0.3553	0.1883	0.18	0.1826	0.1829	0.2073	0.7374	0.1853
82	1.2276	1.1808	0.9763	0.8188	0.5577	0.3044	0.1925	0.1884	0.1837	0.1803	0.182	0.6341	1.2103	1.1352	0.9965	0.8272	0.5944	0.3391	0.1866	0.18	0.1829	0.1798	0.1881	0.6578	1.1961	1.1283	1.0034	0.8055	0.5991	0.3285	0.1856	0.1814	0.1778	0.179	0.1952	0.6467	1.2194	1.1449	1.0255	0.8563	0.5905	0.3383	0.1864	0.1801	0.1818	0.1828	0.197	0.722	0.1845
83	1.2256	1.175	0.9733	0.8104	0.546	0.2912	0.1912	0.1873	0.184	0.1798	0.1806	0.6231	1.2074	1.1314	0.9908	0.8185	0.5818	0.3246	0.1855	0.18	0.1828	0.1797	0.1842	0.6438	1.1946	1.1229	0.9964	0.7975	0.5872	0.3134	0.1874	0.1812	0.1766	0.1789	0.1879	0.6356	1.2171	1.1434	1.0182	0.8472	0.5782	0.3246	0.1844	0.1792	0.1818	0.1822	0.1914	0.7105	0.1846
84	1.2245	1.1712	0.9624	0.7987	0.5342	0.2767	0.1915	0.187	0.1834	0.1826	0.1795	0.6111	1.2058	1.1306	0.9855	0.8105	0.5696	0.3099	0.1852	0.1785	0.1828	0.1789	0.182	0.6322	1.1933	1.1188	0.9828	0.7891	0.5754	0.2996	0.184	0.1806	0.1767	0.1786	0.1833	0.6219	1.2171	1.1374	1.0133	0.8405	0.5669	0.3099	0.1861	0.1789	0.1819	0.1814	0.1885	0.6981	0.1846
85	1.2223	1.1651	0.9572	0.7904	0.5227	0.2629	0.191	0.1857	0.1835	0.1796	0.1792	0.5975	1.2035	1.126	0.9803	0.8029	0.5578	0.2957	0.1841	0.1799	0.1829	0.1797	0.1811	0.6205	1.1904	1.1146	0.977	0.78	0.5643	0.2862	0.1839	0.181	0.1764	0.1777	0.1816	0.6095	1.2277	1.1358	1.0088	0.8308	0.5535	0.2974	0.1871	0.1791	0.1821	0.1818	0.1866	0.6806	0.1846
86	1.2224	1.1618	0.9522	0.7809	0.5129	0.2495	0.1909	0.187	0.1838	0.1799	0.1781	0.5868	1.2017	1.1226	0.9754	0.7934	0.5467	0.2818	0.1838	0.1794	0.1829	0.1795	0.1795	0.6075	1.1891	1.1115	0.9811	0.772	0.5528	0.2719	0.1839	0.1802	0.1765	0.1775	0.1802	0.5997	1.2127	1.1329	1.0013	0.8252	0.5434	0.2817	0.1833	0.1822	0.1822	0.1817	0.1851	0.667	0.1844
87	1.22	1.1605	0.9477	0.7749	0.4997	0.2364	0.1903	0.1871	0.1836	0.1798	0.178	0.5755	1.2007	1.1187	0.9686	0.7867	0.5359	0.2676	0.1833	0.1785	0.1825	0.1797	0.1792	0.5962	1.1892	1.1089	0.9724	0.7638	0.5407	0.2587	0.1839	0.1803	0.1769	0.1776	0.1796	0.5858	1.2102	1.1269	0.9963	0.8142	0.5318	0.268	0.1821	0.1794	0.1815	0.181	0.1863	0.6541	0.1841
88	1.2218	1.1548	0.9413	0.7681	0.4893	0.2251	0.1904	0.1872	0.1832	0.1796	0.1775	0.5649	1.2018	1.1158	0.9649	0.7787	0.5247	0.2551	0.1835	0.1781	0.1829	0.1793	0.1794	0.5838	1.1883	1.106	0.9601	0.7563	0.5305	0.2468	0.1971	0.1801	0.1769	0.1776	0.1787	0.5741	1.2104	1.1243	0.9942	0.8082	0.5205	0.2551	0.183	0.1788	0.1821	0.1817	0.1839	0.6419	0.1844
89	1.2151	1.1521	0.9366	0.7578	0.4774	0.2141	0.1903	0.1869	0.1831	0.1804	0.1777	0.552	1.1983	1.1134	0.9585	0.7711	0.5119	0.2415	0.1837	0.1779	0.1823	0.1803	0.1782	0.5728	1.1857	1.1001	0.9625	0.7492	0.5195	0.2344	0.1858	0.1802	0.1769	0.1777	0.1778	0.5613	1.2085	1.1204	0.9849	0.7973	0.512	0.2424	0.1856	0.1795	0.1806	0.1813	0.1837	0.6285	0.1845
90	1.2146	1.149	0.9328	0.7532	0.467	0.2054	0.1898	0.1854	0.1831	0.181	0.1766	0.5407	1.1962	1.1101	0.954	0.7633	0.502	0.2295	0.183	0.1783	0.1824	0.1794	0.1779	0.5613	1.1845	1.099	0.9561	0.7407	0.5084	0.2223	0.1824	0.1803	0.1765	0.1784	0.1778	0.5503	1.2061	1.1179	0.9781	0.792	0.4982	0.2305	0.1823	0.1812	0.1809	0.181	0.1829	0.6169	0.1844
91	1.2127	1.1443	0.9316	0.7416	0.4557	0.1988	0.1898	0.1865	0.183	0.1821	0.1777	0.5296	1.1952	1.1056	0.948	0.7576	0.4919	0.2179	0.1827	0.1792	0.1823	0.1789	0.1789	0.5479	1.183	1.0938	0.9506	0.7315	0.4966	0.2111	0.1946	0.1794	0.1757	0.1768	0.1779	0.5383	1.2047	1.1132	0.9745	0.7812	0.4852	0.2192	0.1822	0.179	0.1813	0.1811	0.1837	0.6014	0.1837
92	1.2097	1.1451	0.9193	0.7326	0.4454	0.1946	0.1889	0.1866	0.1825	0.1785	0.1762	0.5178	1.1943	1.1004	0.9415	0.7469	0.4805	0.2073	0.1821	0.1793	0.1815	0.1789	0.1774	0.5373	1.1854	1.091	0.9454	0.723	0.4859	0.2011	0.2501	0.1793	0.1757	0.1788	0.1771	0.5266	1.2025	1.1095	0.9669	0.7736	0.4753	0.2105	0.1845	0.1787	0.1803	0.1807	0.1856	0.5905	0.1837
93	1.2092	1.1371	0.9175	0.7273	0.4343	0.1917	0.1891	0.1858	0.1824	0.1795	0.176	0.5073	1.1914	1.0984	0.9374	0.7384	0.4701	0.1996	0.1821	0.179	0.1819	0.1787	0.1771	0.5253	1.1785	1.0864	0.9311	0.7165	0.4745	0.1931	0.2166	0.1792	0.1755	0.1766	0.1767	0.5148	1.2053	1.1067	0.9617	0.7672	0.4646	0.2001	0.184	0.1779	0.1802	0.1812	0.1828	0.5751	0.1879
94	1.2073	1.1319	0.908	0.7174	0.4248	0.1905	0.189	0.1854	0.1827	0.1796	0.1759	0.496	1.2052	1.0937	0.9319	0.7335	0.4585	0.1942	0.1838	0.1777	0.1813	0.1795	0.1772	0.5139	1.1775	1.0851	0.9247	0.7101	0.4645	0.1878	0.1818	0.1795	0.1755	0.1867	0.1765	0.503	1.201	1.1025	0.9594	0.7603	0.4551	0.1943	0.2209	0.1804	0.1809	0.1807	0.1836	0.5627	0.1833
95	1.2054	1.1276	0.9022	0.7093	0.4155	0.1899	0.1887	0.1855	0.1822	0.1792	0.1768	0.4848	1.1881	1.0918	0.9266	0.7242	0.4498	0.1909	0.1815	0.179	0.1815	0.1791	0.1767	0.5023	1.1773	1.0794	0.9283	0.7006	0.4537	0.1844	0.1823	0.1797	0.1751	0.1771	0.1773	0.4923	1.1986	1.1043	0.9504	0.7514	0.4439	0.1908	0.1828	0.1797	0.1801	0.1804	0.1819	0.5522	0.1827
96	1.2052	1.1242	0.8997	0.7009	0.4023	0.1881	0.1886	0.185	0.1821	0.1784	0.1768	0.4732	1.1863	1.0885	0.9204	0.7152	0.4372	0.1873	0.1818	0.1785	0.181	0.1784	0.1762	0.4919	1.1746	1.0767	0.9238	0.6927	0.4432	0.182	0.1995	0.1793	0.1751	0.177	0.1766	0.4801	1.2019	1.1031	0.9454	0.7431	0.4329	0.1871	0.1814	0.1773	0.1818	0.1803	0.1816	0.5393	0.1829
97	1.2022	1.1216	0.8953	0.6934	0.3922	0.1883	0.1895	0.185	0.1823	0.1779	0.1754	0.4635	1.1873	1.0835	0.916	0.708	0.4264	0.1857	0.181	0.1781	0.1815	0.1788	0.1763	0.4793	1.1729	1.0725	0.9206	0.6859	0.4329	0.1804	0.1821	0.1792	0.1751	0.1762	0.1759	0.4692	1.1963	1.0912	0.94	0.7352	0.4223	0.1875	0.1819	0.1775	0.1802	0.1805	0.1828	0.5237	0.1828
98	1.2029	1.1162	0.8869	0.686	0.3825	0.1871	0.1882	0.1857	0.1841	0.1778	0.1754	0.4522	1.1843	1.0817	0.9096	0.7002	0.4165	0.1849	0.1814	0.1767	0.1814	0.179	0.1767	0.468	1.1723	1.0691	0.9079	0.6782	0.4203	0.1792	0.1812	0.1789	0.1754	0.1773	0.1761	0.4584	1.1934	1.0878	0.9343	0.7289	0.412	0.185	0.1824	0.1779	0.1799	0.1802	0.1813	0.5167	0.1835
99	1.1998	1.113	0.8811	0.6776	0.3721	0.1878	0.188	0.1863	0.1822	0.1794	0.1815	0.4421	1.1816	1.0773	0.9075	0.6922	0.4054	0.1839	0.1826	0.1773	0.1813	0.179	0.1762	0.4584	1.1693	1.0656	0.9084	0.6708	0.4097	0.1794	0.1817	0.1793	0.1761	0.1763	0.1762	0.4469	1.1931	1.0844	0.9291	0.7194	0.4037	0.1841	0.1826	0.1775	0.1796	0.1806	0.1814	0.5086	0.1837
100	1.2005	1.112	0.877	0.6706	0.3621	0.1864	0.1883	0.1852	0.1823	0.1787	0.1752	0.4313	1.1804	1.0738	0.9011	0.6848	0.3955	0.1832	0.1816	0.1789	0.1811	0.1787	0.1762	0.447	1.1676	1.0619	0.9041	0.6633	0.3997	0.1785	0.1815	0.1786	0.1753	0.176	0.1758	0.4355	1.1924	1.0816	0.9234	0.7127	0.3915	0.1836	0.1971	0.1778	0.1798	0.1804	0.1818	0.4921	0.1839
101	1.1971	1.1065	0.8708	0.6644	0.3529	0.1862	0.1886	0.1853	0.182	0.1785	0.1756	0.4211	1.1803	1.0705	0.8951	0.6773	0.3855	0.183	0.1809	0.1834	0.1808	0.1777	0.1768	0.436	1.1664	1.0633	0.8916	0.6554	0.3917	0.1782	0.1812	0.1785	0.1752	0.1791	0.1761	0.4249	1.1908	1.078	0.9176	0.705	0.3808	0.183	0.1842	0.18	0.1795	0.1799	0.1811	0.4777	0.1864
102	1.1973	1.1039	0.8659	0.6571	0.3432	0.1862	0.1878	0.1847	0.1824	0.1783	0.1751	0.4106	1.1768	1.0682	0.8907	0.6708	0.3759	0.1825	0.1809	0.1774	0.1811	0.1779	0.1759	0.425	1.164	1.0544	0.8913	0.6478	0.3813	0.1775	0.1881	0.1788	0.175	0.1758	0.1762	0.4145	1.1871	1.074	0.9127	0.6975	0.3721	0.1836	0.1842	0.1775	0.1796	0.1804	0.1812	0.473	0.1829
103	1.1949	1.099	0.8598	0.6471	0.3331	0.1862	0.1876	0.1843	0.1824	0.1778	0.175	0.4	1.178	1.0634	0.8839	0.6624	0.3652	0.1822	0.1807	0.1765	0.1803	0.1771	0.1755	0.4144	1.1631	1.0514	0.8865	0.6406	0.37	0.1776	0.1823	0.1796	0.1742	0.1757	0.1755	0.4031	1.1865	1.0703	0.9052	0.6904	0.3619	0.1827	0.187	0.1779	0.1794	0.1804	0.1809	0.4545	0.1826
104	1.1936	1.0941	0.8574	0.6398	0.3251	0.1861	0.1878	0.1844	0.1818	0.1777	0.175	0.3901	1.1772	1.0592	0.8793	0.6553	0.3604	0.1818	0.1815	0.1774	0.1808	0.178	0.1762	0.4041	1.1621	1.0482	0.8821	0.6327	0.3594	0.1775	0.1809	0.1783	0.1747	0.1766	0.1755	0.3929	1.1842	1.0671	0.9015	0.6815	0.3519	0.1839	0.1805	0.1777	0.1791	0.1798	0.1805	0.449	0.1824
105	1.1911	1.0908	0.8496	0.6324	0.3144	0.186	0.1879	0.1847	0.1818	0.181	0.1752	0.3798	1.1737	1.0578	0.8738	0.6514	0.3459	0.182	0.1803	0.1798	0.1804	0.1783	0.1761	0.3934	1.1727	1.0451	0.8722	0.625	0.35	0.1769	0.1811	0.1783	0.1748	0.1756	0.1747	0.3827	1.1829	1.0635	0.895	0.6728	0.3418	0.1817	0.1802	0.1773	0.179	0.1796	0.1806	0.4357	0.1832
106	1.1909	1.0868	0.8444	0.625	0.3051	0.1855	0.1881	0.186	0.1811	0.1787	0.1748	0.3698	1.1698	1.0589	0.8687	0.6411	0.3373	0.1814	0.1812	0.1765	0.1804	0.1772	0.1756	0.383	1.1579	1.0418	0.8612	0.6176	0.3402	0.1772	0.1832	0.178	0.1745	0.1765	0.1749	0.3718	1.1825	1.06	0.8919	0.6658	0.331	0.1823	0.1803	0.1772	0.1789	0.1811	0.1816	0.4224	0.1832
107	1.1877	1.0858	0.8387	0.6225	0.2959	0.1854	0.188	0.184	0.1813	0.1788	0.1748	0.3601	1.1715	1.05	0.8633	0.6333	0.3294	0.1815	0.1808	0.1771	0.1804	0.1782	0.1756	0.3725	1.157	1.0368	0.8653	0.6101	0.331	0.1769	0.1818	0.1779	0.174	0.1759	0.1753	0.3618	1.1801	1.0587	0.8852	0.659	0.3224	0.185	0.1803	0.1816	0.1793	0.1795	0.1808	0.4094	0.1827
108	1.1866	1.0793	0.8341	0.6105	0.2869	0.1848	0.1882	0.184	0.1815	0.1775	0.1743	0.3507	1.1687	1.0446	0.8579	0.6249	0.3183	0.1808	0.1808	0.176	0.1801	0.1788	0.1754	0.363	1.1549	1.0334	0.8576	0.6024	0.3208	0.1765	0.1811	0.178	0.1746	0.1768	0.1749	0.3517	1.178	1.0516	0.8794	0.6545	0.3117	0.1814	0.1793	0.1769	0.1789	0.1795	0.1806	0.4107	0.1825
109	1.1857	1.0765	0.829	0.6033	0.2788	0.1852	0.187	0.1842	0.1809	0.1775	0.1751	0.341	1.1674	1.0421	0.8534	0.6196	0.3089	0.1813	0.1819	0.1764	0.1797	0.1776	0.1757	0.3524	1.1541	1.0298	0.8533	0.5964	0.3121	0.1765	0.1872	0.1777	0.1742	0.1748	0.1747	0.3422	1.1761	1.049	0.8737	0.6446	0.3032	0.1809	0.1803	0.1786	0.1791	0.1798	0.1806	0.3892	0.1826
110	1.1843	1.0731	0.8266	0.5971	0.2695	0.1846	0.1873	0.1839	0.1819	0.1772	0.174	0.3314	1.1654	1.0399	0.8472	0.6108	0.3011	0.181	0.18	0.1756	0.1798	0.1775	0.1754	0.3438	1.1516	1.0265	0.8466	0.5894	0.3021	0.1757	0.1809	0.1777	0.1746	0.1759	0.1746	0.3325	1.1753	1.0449	0.8685	0.6364	0.2935	0.1833	0.1802	0.1766	0.1792	0.1793	0.1802	0.3776	0.1827
111	1.1822	1.0704	0.8184	0.5891	0.2627	0.1846	0.1874	0.1848	0.1812	0.1768	0.174	0.3227	1.1639	1.0354	0.8431	0.6024	0.2913	0.1813	0.1801	0.1759	0.18	0.1771	0.175	0.3334	1.1488	1.0217	0.8438	0.5813	0.2946	0.1759	0.1797	0.1785	0.1741	0.1756	0.1747	0.3227	1.173	1.0438	0.8625	0.6278	0.2865	0.1821	0.1795	0.1771	0.1788	0.1788	0.1805	0.3748	0.1823
112	1.1824	1.0647	0.8213	0.5818	0.2534	0.1847	0.187	0.1842	0.1813	0.178	0.1751	0.3132	1.1623	1.0336	0.8391	0.5965	0.2825	0.181	0.1803	0.1762	0.1804	0.1769	0.1766	0.3233	1.149	1.0191	0.8385	0.575	0.2849	0.1759	0.1852	0.1776	0.175	0.1751	0.1747	0.3135	1.1728	1.039	0.8585	0.6237	0.276	0.1807	0.1837	0.1762	0.179	0.1799	0.1834	0.3577	0.1827
113	1.1791	1.0602	0.8075	0.5744	0.2451	0.1844	0.1866	0.1832	0.1805	0.1775	0.1739	0.304	1.1595	1.029	0.8332	0.5895	0.2738	0.1801	0.1807	0.1754	0.1804	0.1765	0.1752	0.3137	1.1477	1.0162	0.8329	0.5678	0.2754	0.1756	0.1796	0.1772	0.1738	0.175	0.1742	0.304	1.1694	1.0354	0.852	0.6144	0.2676	0.1803	0.1793	0.1768	0.1783	0.1814	0.1804	0.346	0.1817
114	1.1783	1.0563	0.8051	0.5669	0.2376	0.1844	0.1869	0.183	0.1808	0.1778	0.1738	0.2954	1.1583	1.0271	0.8286	0.583	0.2668	0.1803	0.1818	0.1763	0.1797	0.1769	0.1751	0.3047	1.1464	1.0122	0.8159	0.5623	0.2676	0.1753	0.1865	0.1778	0.1737	0.1747	0.1746	0.2957	1.1688	1.0325	0.848	0.6071	0.261	0.1808	0.1794	0.1762	0.1783	0.1789	0.1799	0.3359	0.1823
115	1.1749	1.052	0.7998	0.56	0.2306	0.1841	0.188	0.1831	0.1801	0.177	0.1737	0.2867	1.157	1.0214	0.8223	0.5758	0.2577	0.1803	0.1801	0.1758	0.1793	0.1769	0.1754	0.296	1.1491	1.0089	0.8188	0.5534	0.2582	0.1754	0.1993	0.1776	0.1742	0.1747	0.1751	0.2859	1.1661	1.0274	0.8412	0.6001	0.252	0.1816	0.1797	0.1774	0.1783	0.1786	0.1797	0.3275	0.1826
116	1.1736	1.0507	0.7936	0.5531	0.2223	0.1846	0.1867	0.184	0.1806	0.1773	0.1738	0.2784	1.1565	1.0186	0.8174	0.5688	0.249	0.1803	0.1796	0.1758	0.1794	0.1766	0.1748	0.2871	1.1418	1.0047	0.8096	0.5465	0.2508	0.1754	0.1794	0.1771	0.1737	0.1748	0.1743	0.2773	1.1659	1.0244	0.8365	0.5934	0.2426	0.1804	0.1794	0.1755	0.178	0.1787	0.1801	0.3177	0.182
117	1.1717	1.0463	0.788	0.5478	0.2156	0.1844	0.1863	0.1832	0.1805	0.1765	0.1734	0.2706	1.1548	1.0147	0.8124	0.5614	0.2408	0.18	0.1827	0.1766	0.1793	0.1767	0.175	0.2781	1.1389	1.0015	0.8098	0.5396	0.2421	0.1749	0.1794	0.1773	0.1737	0.1746	0.1739	0.2706	1.1619	1.0207	0.8301	0.5855	0.2346	0.1799	0.179	0.1758	0.178	0.1781	0.1797	0.3103	0.1814
118	1.1704	1.0437	0.7834	0.5399	0.2098	0.1844	0.1864	0.1838	0.1806	0.1766	0.1736	0.2618	1.152	1.0115	0.8091	0.5555	0.2337	0.1798	0.1799	0.1752	0.1801	0.1768	0.1746	0.2695	1.1387	0.9995	0.8058	0.5337	0.2355	0.1756	0.1824	0.1769	0.1743	0.175	0.1744	0.2601	1.1619	1.0164	0.8284	0.5798	0.2268	0.1798	0.1794	0.1756	0.1783	0.179	0.1795	0.3058	0.1805
119	1.1675	1.0379	0.7819	0.5326	0.2044	0.1839	0.1863	0.1855	0.1803	0.177	0.1738	0.2538	1.1504	1.0089	0.8028	0.5479	0.2258	0.1812	0.1795	0.1758	0.1795	0.1767	0.1745	0.2611	1.1357	0.9958	0.7974	0.5259	0.2271	0.1751	0.1798	0.1777	0.1734	0.1743	0.1741	0.252	1.1595	1.0135	0.8217	0.5719	0.2197	0.1799	0.1792	0.1755	0.1783	0.1786	0.1794	0.2896	0.1811
120	1.1683	1.0351	0.7722	0.5265	0.2003	0.1838	0.1862	0.1827	0.1803	0.1765	0.1734	0.2455	1.1489	1.0045	0.798	0.5414	0.2188	0.1795	0.1789	0.1752	0.1793	0.1765	0.1745	0.2528	1.1354	0.9943	0.7853	0.52	0.2208	0.1751	0.1792	0.1769	0.1733	0.1747	0.1738	0.2438	1.1585	1.0094	0.816	0.5674	0.2155	0.1801	0.1798	0.1759	0.1778	0.1791	0.1797	0.2867	0.1808
121	1.165	1.0316	0.769	0.5184	0.1964	0.1833	0.1869	0.1852	0.1819	0.1758	0.1731	0.2383	1.1482	1.0005	0.7932	0.534	0.2121	0.1796	0.1791	0.1758	0.1795	0.1774	0.1741	0.2449	1.1347	0.9889	0.7842	0.513	0.2138	0.1756	0.1798	0.1772	0.1738	0.174	0.1737	0.2356	1.1554	1.006	0.8097	0.5571	0.2077	0.1803	0.1787	0.1762	0.1775	0.1781	0.1789	0.2745	0.1808
122	1.1617	1.028	0.7621	0.5126	0.1945	0.1833	0.1878	0.182	0.1797	0.1757	0.1731	0.2307	1.1478	0.9972	0.7872	0.5281	0.2061	0.1794	0.179	0.1747	0.179	0.1764	0.1742	0.2368	1.1308	0.9835	0.7798	0.5058	0.2086	0.1746	0.1786	0.1762	0.1733	0.1742	0.1736	0.2279	1.1538	1.0018	0.8043	0.5512	0.2007	0.1794	0.1785	0.1752	0.178	0.1777	0.1788	0.2682	0.1807
123	1.1604	1.0236	0.7576	0.5051	0.1917	0.1832	0.1861	0.1821	0.1803	0.1757	0.173	0.2234	1.1437	0.9939	0.7831	0.5209	0.2004	0.1793	0.1785	0.175	0.1788	0.1764	0.1741	0.2297	1.1304	0.9797	0.7765	0.4997	0.2033	0.1747	0.1812	0.1765	0.1738	0.1739	0.1735	0.2206	1.1542	0.9993	0.7995	0.5437	0.1969	0.1798	0.1791	0.1751	0.1772	0.178	0.1789	0.2629	0.1813
124	1.159	1.0209	0.7525	0.5054	0.1905	0.1836	0.186	0.1819	0.1808	0.176	0.1732	0.2166	1.1431	0.9907	0.7785	0.5146	0.1963	0.1794	0.1789	0.1751	0.1788	0.1764	0.1742	0.2218	1.1278	0.977	0.7642	0.4934	0.1992	0.1748	0.2135	0.1765	0.1734	0.1741	0.1735	0.2139	1.1513	0.9962	0.7941	0.5379	0.1924	0.1794	0.201	0.1769	0.1777	0.1785	0.1786	0.2525	0.1833
125	1.1564	1.0161	0.747	0.4952	0.1888	0.1827	0.1854	0.1824	0.1793	0.1761	0.1725	0.2097	1.1401	0.9875	0.7732	0.5087	0.193	0.1796	0.1783	0.1759	0.1787	0.1764	0.1741	0.2143	1.1258	0.9724	0.7682	0.4867	0.195	0.174	0.1791	0.1765	0.1736	0.1739	0.1733	0.2068	1.1493	0.9916	0.7897	0.5315	0.1898	0.1801	0.1783	0.1765	0.1769	0.1779	0.179	0.2469	0.1806
126	1.1558	1.0141	0.7426	0.4866	0.1882	0.1859	0.1855	0.1818	0.1793	0.1757	0.1727	0.2032	1.1398	0.9831	0.7686	0.502	0.1907	0.1792	0.1799	0.1747	0.1788	0.1767	0.1743	0.2074	1.1262	0.9697	0.755	0.4802	0.1933	0.1744	0.183	0.177	0.1729	0.1739	0.1732	0.2011	1.1478	0.9897	0.7842	0.523	0.1875	0.1848	0.1812	0.175	0.1801	0.1792	0.1791	0.2407	0.1805
127	1.1528	1.0098	0.7378	0.4795	0.1875	0.1831	0.1853	0.182	0.1797	0.1755	0.1729	0.1975	1.1369	0.9796	0.7631	0.4958	0.1883	0.1789	0.1782	0.1748	0.1782	0.1761	0.1742	0.2017	1.1235	0.9668	0.7483	0.4736	0.1909	0.1742	0.1787	0.1764	0.1728	0.1734	0.1731	0.1958	1.1457	0.9844	0.7793	0.518	0.1864	0.1789	0.1843	0.1747	0.1767	0.178	0.1792	0.2356	0.1805
128	1.1508	1.006	0.7323	0.474	0.1872	0.1827	0.1851	0.1814	0.1794	0.1764	0.1726	0.1922	1.1362	0.9764	0.7583	0.4883	0.188	0.1789	0.1783	0.1762	0.1781	0.1758	0.1733	0.1956	1.121	0.9621	0.7439	0.4664	0.1893	0.1739	0.1785	0.1764	0.1731	0.1742	0.173	0.191	1.1453	0.9808	0.7731	0.5108	0.1841	0.1787	0.1789	0.1752	0.1776	0.1791	0.178	0.2276	0.1805
129	1.1499	1.0043	0.7277	0.469	0.1859	0.183	0.1853	0.1821	0.179	0.1753	0.1723	0.1876	1.1358	0.9735	0.7547	0.4838	0.185	0.1786	0.1782	0.1742	0.1781	0.1752	0.1738	0.1906	1.1193	0.9592	0.7438	0.4612	0.1879	0.1742	0.2048	0.1761	0.1727	0.1734	0.1729	0.1874	1.1434	0.9788	0.7684	0.5043	0.1839	0.1823	0.1786	0.1749	0.1769	0.1779	0.179	0.2257	0.181
130	1.1474	0.9984	0.7245	0.4614	0.1859	0.182	0.1849	0.1811	0.1791	0.1751	0.1722	0.1832	1.1324	0.9696	0.749	0.4761	0.1843	0.1793	0.1788	0.1737	0.1781	0.1753	0.1732	0.1862	1.1181	0.9544	0.7364	0.4545	0.1871	0.1737	0.1808	0.1755	0.1727	0.1735	0.1729	0.1849	1.1408	0.9739	0.7635	0.4971	0.1854	0.1786	0.1777	0.1746	0.177	0.1781	0.1781	0.222	0.1806
131	1.146	0.9962	0.7191	0.4545	0.1856	0.1823	0.1851	0.1814	0.1795	0.1766	0.1722	0.1808	1.1308	0.9668	0.7452	0.4703	0.185	0.1794	0.178	0.174	0.1784	0.1755	0.1735	0.1827	1.1169	0.9522	0.7433	0.4485	0.187	0.1739	0.1869	0.1761	0.1728	0.174	0.1725	0.1834	1.1395	0.9714	0.7593	0.492	0.1825	0.1798	0.1784	0.1773	0.177	0.1789	0.1831	0.2208	0.1798
132	1.1448	0.9912	0.7142	0.448	0.1852	0.1834	0.185	0.1814	0.1793	0.1757	0.172	0.1793	1.1283	0.9634	0.7408	0.4638	0.1827	0.1785	0.1779	0.1746	0.1783	0.1756	0.1761	0.1809	1.1146	0.9486	0.7299	0.4425	0.1866	0.1736	0.1798	0.1759	0.1728	0.1738	0.1724	0.182	1.1374	0.9674	0.7538	0.4838	0.182	0.1783	0.1857	0.1754	0.1768	0.1774	0.178	0.2179	0.1806
133	1.1415	0.9881	0.7097	0.4424	0.1852	0.1821	0.1853	0.1824	0.1789	0.1757	0.1723	0.1773	1.1268	0.9594	0.7372	0.4576	0.1824	0.1785	0.1802	0.1747	0.1775	0.1756	0.1735	0.1803	1.1124	0.9457	0.7193	0.4363	0.1861	0.1736	0.1784	0.1757	0.1724	0.1734	0.1728	0.1812	1.1354	0.9641	0.7492	0.4782	0.1816	0.1803	0.1784	0.174	0.1785	0.1773	0.1786	0.2179	0.1798
134	1.1439	0.9853	0.7042	0.436	0.1846	0.1825	0.1845	0.1822	0.1793	0.177	0.1717	0.177	1.1256	0.9568	0.7297	0.4516	0.1818	0.1781	0.1778	0.175	0.1773	0.1754	0.1875	0.1785	1.1102	0.9416	0.7205	0.43	0.1852	0.1734	0.1791	0.1762	0.1725	0.1731	0.1733	0.1808	1.1351	0.9602	0.7436	0.4725	0.1809	0.178	0.1773	0.1747	0.1765	0.1769	0.1776	0.2252	0.1795
135	1.1382	0.9812	0.6995	0.4333	0.1858	0.1819	0.1846	0.1811	0.1786	0.1754	0.1731	0.1765	1.1244	0.9527	0.7298	0.4463	0.1814	0.1782	0.1798	0.1737	0.178	0.1752	0.173	0.1776	1.1098	0.938	0.7136	0.4246	0.1849	0.1736	0.1901	0.176	0.1723	0.1735	0.1725	0.18	1.134	0.957	0.7396	0.4667	0.1807	0.1781	0.178	0.1739	0.1768	0.178	0.1779	0.2175	0.1816
136	1.1372	0.9777	0.6949	0.4237	0.1841	0.182	0.1843	0.1805	0.1786	0.1746	0.1718	0.1756	1.1215	0.9505	0.7208	0.4392	0.1815	0.1779	0.1775	0.1747	0.1779	0.1751	0.1725	0.1772	1.1068	0.9344	0.7054	0.4174	0.1844	0.1733	0.1776	0.1756	0.1718	0.1735	0.1722	0.1797	1.1311	0.9524	0.7339	0.4591	0.1802	0.1808	0.1784	0.1737	0.1769	0.1777	0.1774	0.2184	0.1788
137	1.1355	0.9735	0.6902	0.42	0.184	0.1823	0.1863	0.1811	0.1792	0.1753	0.1718	0.1752	1.1207	0.9459	0.7172	0.4343	0.1814	0.1779	0.1771	0.1786	0.1774	0.1748	0.1725	0.1765	1.1055	0.9316	0.7003	0.4116	0.1849	0.1735	0.1804	0.1758	0.172	0.1727	0.1728	0.1797	1.1296	0.9511	0.7292	0.4536	0.1804	0.178	0.1771	0.1739	0.1766	0.1767	0.1775	0.2149	0.179
138	1.1343	0.9708	0.6858	0.4116	0.184	0.1819	0.1854	0.181	0.1787	0.1744	0.1714	0.1747	1.1196	0.9418	0.7114	0.4281	0.1812	0.178	0.179	0.1732	0.1776	0.1753	0.173	0.1784	1.1043	0.9277	0.6938	0.4058	0.1864	0.173	0.178	0.1754	0.172	0.1728	0.172	0.1789	1.1281	0.9459	0.7245	0.4475	0.1796	0.1779	0.1773	0.1739	0.1766	0.1767	0.1777	0.2139	0.1788
139	1.1315	0.966	0.6807	0.4059	0.1834	0.1817	0.1846	0.1842	0.1798	0.1753	0.1715	0.1751	1.1172	0.9385	0.7066	0.4212	0.1804	0.178	0.1775	0.1737	0.1775	0.1747	0.1737	0.1752	1.1019	0.9241	0.6953	0.3999	0.1836	0.1731	0.1773	0.1755	0.1723	0.1729	0.1721	0.1788	1.1248	0.9425	0.7201	0.4412	0.1801	0.1779	0.1789	0.1737	0.1763	0.1769	0.1777	0.2155	0.179
140	1.129	0.9622	0.6765	0.4012	0.1831	0.1818	0.1863	0.1813	0.179	0.1747	0.1713	0.174	1.1159	0.9358	0.7026	0.4164	0.181	0.1779	0.178	0.1735	0.1773	0.1748	0.1724	0.175	1.101	0.9213	0.6843	0.3947	0.1839	0.1727	0.182	0.1752	0.1721	0.1725	0.1722	0.1788	1.1245	0.9402	0.7152	0.4347	0.179	0.1776	0.1801	0.1739	0.1763	0.1774	0.1774	0.214	0.1792
141	1.1296	0.9591	0.6727	0.3952	0.1835	0.1819	0.1842	0.1818	0.1786	0.1744	0.1713	0.1735	1.1132	0.9328	0.6989	0.4098	0.18	0.1779	0.1772	0.1733	0.1778	0.1744	0.1726	0.1747	1.0983	0.9177	0.68	0.3887	0.1834	0.173	0.181	0.1751	0.1727	0.173	0.1721	0.1781	1.1227	0.9368	0.7111	0.4372	0.1792	0.1775	0.1783	0.1737	0.1763	0.1772	0.1779	0.2171	0.1785
142	1.1263	0.9559	0.67	0.3896	0.1832	0.182	0.1845	0.1805	0.1792	0.1743	0.1709	0.1734	1.112	0.9287	0.6942	0.4045	0.18	0.1777	0.1771	0.1732	0.1769	0.1744	0.1727	0.1748	1.0968	0.9142	0.6745	0.3831	0.1829	0.1726	0.1815	0.175	0.1718	0.1727	0.1721	0.1784	1.1223	0.9322	0.7057	0.4235	0.1782	0.1782	0.1775	0.1738	0.1762	0.1773	0.1776	0.2254	0.1801
143	1.1242	0.951	0.6627	0.383	0.183	0.1814	0.1838	0.1804	0.1782	0.1749	0.1709	0.1732	1.111	0.9249	0.6889	0.399	0.1795	0.1774	0.1774	0.1735	0.1775	0.1746	0.1724	0.1751	1.0947	0.9106	0.672	0.3773	0.1844	0.1726	0.1776	0.1746	0.1716	0.1726	0.1713	0.1779	1.119	0.9291	0.7004	0.4171	0.1785	0.1777	0.1773	0.1736	0.1753	0.1796	0.1766	0.2181	0.1789
144	1.1254	0.9494	0.6581	0.3781	0.1828	0.1809	0.1836	0.18	0.1794	0.1742	0.171	0.1728	1.1083	0.9225	0.6838	0.3933	0.1794	0.177	0.1771	0.1729	0.1765	0.1745	0.1726	0.1743	1.0935	0.907	0.6653	0.3709	0.1833	0.1724	0.1766	0.1753	0.1729	0.1734	0.1713	0.1775	1.1169	0.9252	0.6959	0.4137	0.1787	0.1772	0.1768	0.1734	0.1755	0.176	0.1768	0.2147	0.1786
145	1.1195	0.9446	0.6555	0.3745	0.1829	0.1814	0.1842	0.1815	0.18	0.174	0.1712	0.1727	1.1064	0.9196	0.6798	0.3894	0.1792	0.1773	0.1769	0.1741	0.1774	0.1751	0.1723	0.1742	1.0911	0.9027	0.6608	0.3663	0.1834	0.1734	0.1768	0.175	0.1716	0.1724	0.1718	0.1778	1.1149	0.922	0.6956	0.4071	0.1781	0.1777	0.1763	0.1732	0.176	0.1763	0.177	0.2203	0.1784
146	1.1174	0.9406	0.65	0.3661	0.1829	0.1809	0.1839	0.1796	0.1779	0.1735	0.171	0.1723	1.1041	0.9162	0.6754	0.3811	0.1796	0.1769	0.1785	0.1726	0.1774	0.1742	0.1723	0.1739	1.0879	0.8992	0.6565	0.3604	0.1822	0.1727	0.1834	0.1748	0.1718	0.1721	0.1714	0.1772	1.1154	0.9186	0.6865	0.3994	0.1789	0.1769	0.177	0.1794	0.1754	0.1793	0.1766	0.2154	0.1796
147	1.1159	0.937	0.6458	0.3609	0.1825	0.1809	0.1835	0.1801	0.1774	0.1756	0.1707	0.173	1.1027	0.9125	0.6715	0.3758	0.1791	0.1772	0.1786	0.1737	0.1769	0.1741	0.1722	0.1741	1.0878	0.8975	0.651	0.3551	0.1828	0.1722	0.1818	0.1745	0.1717	0.1722	0.1716	0.1772	1.1121	0.9156	0.681	0.3945	0.1787	0.1801	0.1773	0.1732	0.1752	0.1764	0.177	0.2147	0.1782
148	1.1139	0.9355	0.6402	0.3548	0.1838	0.1807	0.1836	0.1818	0.1774	0.1737	0.1705	0.1725	1.1009	0.9101	0.6663	0.3701	0.1794	0.1767	0.1763	0.1738	0.1763	0.1743	0.1724	0.1737	1.0859	0.8938	0.6469	0.3492	0.1816	0.1727	0.178	0.1742	0.171	0.1718	0.1715	0.1771	1.1092	0.9121	0.6767	0.3903	0.1775	0.179	0.1766	0.1725	0.1756	0.1756	0.1765	0.2224	0.1779
149	1.1128	0.931	0.6356	0.3522	0.1818	0.1805	0.183	0.1809	0.1771	0.1743	0.1705	0.1723	1.0996	0.9055	0.6611	0.3646	0.1788	0.1784	0.1763	0.1735	0.1762	0.174	0.1723	0.1734	1.0851	0.8898	0.6415	0.3442	0.1826	0.1718	0.177	0.1745	0.171	0.172	0.171	0.1769	1.1109	0.9088	0.6724	0.3832	0.1778	0.1765	0.1753	0.1726	0.1752	0.178	0.1765	0.2147	0.1779
150	1.1095	0.9267	0.632	0.3456	0.1818	0.1806	0.183	0.1799	0.1774	0.1735	0.1704	0.1719	1.0973	0.9023	0.6573	0.3601	0.1826	0.1766	0.1763	0.1726	0.1772	0.1741	0.1721	0.1731	1.0829	0.886	0.6377	0.3387	0.1817	0.1716	0.1757	0.1742	0.1717	0.1719	0.171	0.1769	1.1063	0.9058	0.6652	0.3782	0.1775	0.1766	0.179	0.1732	0.1746	0.1759	0.1759	0.2191	0.1782
151	1.1087	0.9232	0.6271	0.34	0.1825	0.1804	0.1829	0.1797	0.1775	0.1749	0.1706	0.1727	1.0958	0.8992	0.6538	0.3543	0.1788	0.177	0.1763	0.1726	0.1767	0.1744	0.1719	0.1732	1.0802	0.8832	0.6331	0.3338	0.182	0.172	0.1837	0.1744	0.1711	0.172	0.1711	0.1768	1.1055	0.9024	0.663	0.3717	0.1775	0.1768	0.1756	0.1727	0.1752	0.1758	0.1767	0.2204	0.1784
152	1.1063	0.9192	0.6227	0.3344	0.182	0.1805	0.1827	0.1795	0.1775	0.1738	0.1704	0.1714	1.0941	0.8962	0.6489	0.3485	0.183	0.1767	0.1774	0.1734	0.1765	0.1741	0.172	0.1727	1.0796	0.8794	0.6281	0.3285	0.1816	0.1727	0.1796	0.174	0.1712	0.1728	0.1711	0.1768	1.1028	0.899	0.6577	0.3661	0.1782	0.1768	0.1772	0.1733	0.1777	0.176	0.1761	0.2188	0.1808
153	1.1041	0.9171	0.6185	0.3313	0.1815	0.1803	0.183	0.1793	0.1778	0.1737	0.1704	0.172	1.0916	0.8929	0.6441	0.3443	0.1785	0.177	0.1763	0.1728	0.1769	0.1741	0.1723	0.1734	1.0775	0.8766	0.6237	0.3226	0.1812	0.172	0.1768	0.1762	0.1709	0.1724	0.1708	0.1773	1.1004	0.8951	0.6539	0.3615	0.1768	0.1765	0.1757	0.1728	0.1768	0.1754	0.1764	0.2198	0.1795
154	1.1021	0.914	0.6142	0.3234	0.1815	0.1805	0.1825	0.1801	0.1773	0.1736	0.1705	0.1713	1.0897	0.888	0.6393	0.3381	0.1782	0.1766	0.1759	0.1726	0.1761	0.1747	0.1718	0.1725	1.0743	0.8728	0.6183	0.3178	0.1846	0.1716	0.1761	0.1736	0.171	0.172	0.1704	0.1765	1.0971	0.8912	0.6468	0.3557	0.1775	0.1765	0.177	0.1732	0.1751	0.1756	0.1764	0.2192	0.1779
155	1.1001	0.9096	0.6093	0.3189	0.1809	0.18	0.1859	0.1802	0.1771	0.1731	0.1698	0.1715	1.0876	0.8856	0.635	0.3332	0.1778	0.1766	0.176	0.1727	0.1759	0.1733	0.1718	0.1724	1.0715	0.869	0.6149	0.3127	0.1813	0.1713	0.1768	0.1738	0.1711	0.1714	0.1709	0.1761	1.0965	0.8883	0.6442	0.3508	0.1765	0.1765	0.1763	0.1725	0.1752	0.1757	0.1762	0.2156	0.1777
156	1.0986	0.907	0.6067	0.3146	0.1815	0.18	0.1832	0.18	0.1774	0.1732	0.1706	0.1712	1.0865	0.8825	0.6308	0.328	0.1784	0.1763	0.1761	0.1721	0.1758	0.1738	0.1719	0.173	1.0715	0.8688	0.6099	0.3077	0.1807	0.1717	0.1762	0.1743	0.1706	0.1717	0.1707	0.1763	1.0957	0.8847	0.6381	0.3456	0.1772	0.1767	0.1762	0.1727	0.1744	0.1755	0.1763	0.2176	0.1784
157	1.0979	0.9023	0.6007	0.309	0.1812	0.1798	0.1828	0.1797	0.1807	0.1793	0.1703	0.1709	1.0855	0.8802	0.6272	0.3228	0.1783	0.1761	0.176	0.1723	0.176	0.1741	0.1711	0.1723	1.068	0.8629	0.6059	0.3027	0.1815	0.1717	0.1755	0.1739	0.1719	0.1715	0.1708	0.1762	1.0938	0.8823	0.6353	0.3396	0.1764	0.1764	0.175	0.1723	0.175	0.1753	0.1762	0.216	0.1775
158	1.0962	0.8986	0.5966	0.3045	0.1809	0.1801	0.1823	0.1796	0.177	0.1732	0.1698	0.1708	1.0818	0.8767	0.6224	0.3177	0.179	0.1763	0.1754	0.172	0.1762	0.1732	0.1716	0.1721	1.0659	0.8591	0.6009	0.2969	0.1814	0.1712	0.1759	0.1733	0.1701	0.171	0.1703	0.1756	1.0911	0.8791	0.6287	0.334	0.1768	0.1759	0.1755	0.1718	0.1743	0.1748	0.1756	0.2149	0.1771
159	1.0929	0.8954	0.5923	0.2986	0.1806	0.18	0.1825	0.1803	0.1772	0.1731	0.1711	0.1709	1.0804	0.8724	0.6178	0.3126	0.178	0.177	0.1755	0.1714	0.1768	0.1732	0.1709	0.1725	1.0649	0.856	0.5992	0.2926	0.1808	0.1712	0.1761	0.1736	0.1708	0.1712	0.1703	0.176	1.0889	0.8745	0.6273	0.3297	0.1768	0.1762	0.176	0.1726	0.1745	0.175	0.176	0.2171	0.1772
160	1.0914	0.8929	0.5896	0.2955	0.1814	0.18	0.1832	0.1789	0.1773	0.1731	0.1702	0.1712	1.0791	0.8693	0.6136	0.3083	0.1782	0.1764	0.1756	0.1721	0.1761	0.1738	0.172	0.173	1.0633	0.8534	0.5916	0.2882	0.1824	0.1717	0.176	0.1737	0.1707	0.1715	0.1706	0.1763	1.0869	0.8714	0.6205	0.3248	0.1773	0.1762	0.1773	0.1731	0.1748	0.1758	0.176	0.2176	0.1779
161	1.0892	0.8877	0.5827	0.2893	0.1809	0.1804	0.1828	0.1792	0.1769	0.1736	0.1697	0.1708	1.0773	0.8657	0.6087	0.3024	0.1776	0.1758	0.1756	0.1734	0.1754	0.1734	0.1714	0.1726	1.0599	0.8487	0.5913	0.2829	0.1803	0.1709	0.1767	0.1753	0.1704	0.171	0.1702	0.176	1.0849	0.8682	0.6175	0.3187	0.1763	0.1759	0.1744	0.1723	0.1746	0.175	0.1754	0.2165	0.177
162	1.0877	0.8844	0.5816	0.285	0.1809	0.1798	0.1822	0.1796	0.1766	0.1722	0.1695	0.1712	1.0753	0.8628	0.6049	0.2978	0.1774	0.1759	0.1757	0.1721	0.1782	0.173	0.1711	0.1715	1.0582	0.8458	0.5845	0.2782	0.1807	0.1708	0.1798	0.1735	0.1702	0.1713	0.1701	0.1757	1.0851	0.8647	0.6132	0.3147	0.1769	0.1756	0.1759	0.1718	0.1742	0.1753	0.1756	0.2149	0.1776
163	1.085	0.8817	0.5752	0.2799	0.1805	0.1789	0.1817	0.1783	0.1762	0.1727	0.1692	0.1708	1.0729	0.8595	0.6005	0.2928	0.1791	0.1753	0.1748	0.171	0.1754	0.1731	0.1707	0.1714	1.0558	0.8421	0.579	0.2738	0.1801	0.1708	0.1753	0.1732	0.1696	0.1751	0.1701	0.1757	1.0838	0.8612	0.6058	0.3109	0.1758	0.1757	0.1811	0.1727	0.174	0.1768	0.175	0.2183	0.1771
164	1.0825	0.8773	0.5708	0.2756	0.1804	0.1789	0.1815	0.1781	0.1772	0.1725	0.1693	0.1706	1.0696	0.8554	0.5964	0.2879	0.1777	0.1758	0.1751	0.1723	0.1757	0.1729	0.1706	0.1717	1.0557	0.8387	0.5749	0.2691	0.1801	0.171	0.1748	0.1733	0.1698	0.171	0.1709	0.175	1.0795	0.858	0.6036	0.3031	0.1755	0.1756	0.1761	0.1728	0.1743	0.1754	0.1754	0.2174	0.178
165	1.0812	0.8741	0.5665	0.2719	0.1802	0.1794	0.182	0.1781	0.1762	0.1721	0.1692	0.1702	1.0691	0.8522	0.5921	0.2836	0.1769	0.1758	0.1749	0.1716	0.1757	0.1731	0.1703	0.171	1.0527	0.8362	0.5693	0.2656	0.1796	0.1707	0.1754	0.1733	0.1699	0.1705	0.1696	0.1753	1.0774	0.8539	0.5969	0.2985	0.176	0.1756	0.1747	0.1716	0.1743	0.175	0.1758	0.218	0.1771
166	1.0797	0.872	0.5629	0.266	0.1804	0.1795	0.1823	0.1788	0.1763	0.1732	0.1695	0.1733	1.0671	0.8487	0.5874	0.279	0.1767	0.1758	0.1769	0.1716	0.1751	0.1733	0.1708	0.1715	1.0515	0.8333	0.5717	0.2599	0.1804	0.1708	0.1769	0.1732	0.1703	0.1708	0.1702	0.175	1.0761	0.8514	0.5953	0.294	0.1761	0.1753	0.1752	0.1717	0.1738	0.175	0.1753	0.2185	0.177
167	1.0772	0.8668	0.5616	0.2614	0.18	0.1791	0.1813	0.1825	0.1759	0.172	0.1691	0.1699	1.0669	0.8464	0.5832	0.2742	0.1764	0.1768	0.1754	0.171	0.1754	0.1726	0.1718	0.1714	1.0487	0.8294	0.5616	0.2551	0.18	0.1702	0.1747	0.1736	0.1696	0.1713	0.1697	0.1747	1.0732	0.8485	0.5885	0.2893	0.1748	0.1751	0.1804	0.1718	0.1738	0.1747	0.1744	0.2245	0.1764
168	1.0744	0.8625	0.5538	0.2568	0.1798	0.179	0.1813	0.1781	0.176	0.1723	0.1693	0.1697	1.0633	0.8429	0.579	0.2693	0.1764	0.1749	0.1747	0.1712	0.175	0.1723	0.1701	0.171	1.0479	0.8252	0.5577	0.2508	0.1797	0.1703	0.1763	0.1737	0.1699	0.1704	0.1698	0.1749	1.0707	0.8439	0.5863	0.2848	0.1755	0.1748	0.1738	0.171	0.173	0.1743	0.1755	0.2219	0.1766
169	1.0744	0.8602	0.5504	0.2535	0.1803	0.1794	0.1817	0.1781	0.1762	0.1723	0.1692	0.1705	1.065	0.8403	0.5751	0.2656	0.1765	0.1754	0.1751	0.1713	0.1754	0.1728	0.1705	0.1708	1.0447	0.8219	0.5533	0.2462	0.1814	0.1705	0.1783	0.1728	0.1696	0.1705	0.1697	0.1749	1.0697	0.8409	0.5816	0.2811	0.1756	0.175	0.1755	0.1712	0.1737	0.175	0.1753	0.2189	0.1764
170	1.0713	0.8561	0.5478	0.2484	0.1796	0.1789	0.1812	0.1777	0.176	0.1719	0.1688	0.1697	1.0597	0.8362	0.5713	0.2623	0.1765	0.1751	0.1761	0.1717	0.1752	0.1722	0.1706	0.1709	1.0434	0.8191	0.5504	0.242	0.1799	0.1703	0.1751	0.1723	0.1695	0.1705	0.1695	0.1751	1.0685	0.8377	0.5774	0.2744	0.1758	0.1747	0.1737	0.1725	0.1739	0.1745	0.1747	0.2213	0.1764
171	1.0696	0.8517	0.5421	0.2447	0.1794	0.1785	0.1814	0.1777	0.1756	0.1709	0.1689	0.1694	1.0566	0.8331	0.5675	0.2561	0.1763	0.1745	0.174	0.1704	0.1749	0.1723	0.17	0.1704	1.0409	0.8155	0.5437	0.2382	0.1788	0.17	0.1751	0.1729	0.1691	0.1706	0.1691	0.1748	1.0652	0.8337	0.5732	0.278	0.1751	0.1787	0.1747	0.171	0.1735	0.174	0.1747	0.2239	0.1774
172	1.0677	0.8492	0.5387	0.2407	0.1796	0.1788	0.1809	0.1779	0.1764	0.1717	0.1692	0.1699	1.0557	0.8297	0.5624	0.2522	0.1766	0.1753	0.1745	0.1708	0.1748	0.1718	0.1701	0.1703	1.039	0.8119	0.5405	0.2339	0.1789	0.17	0.1747	0.1725	0.1691	0.17	0.1691	0.1744	1.0633	0.8305	0.5676	0.2672	0.1754	0.1745	0.1737	0.171	0.1742	0.1748	0.1749	0.2257	0.1764
173	1.0657	0.8472	0.535	0.2361	0.1801	0.1786	0.1814	0.1776	0.1771	0.1719	0.169	0.1701	1.054	0.8264	0.5581	0.2479	0.1782	0.1747	0.1748	0.1723	0.1745	0.1723	0.1703	0.1703	1.0362	0.8113	0.5355	0.23	0.1796	0.1697	0.1755	0.1728	0.1697	0.1701	0.1691	0.1742	1.0619	0.8276	0.565	0.2608	0.1746	0.1759	0.1748	0.171	0.174	0.1745	0.175	0.2318	0.1757
174	1.063	0.8435	0.5306	0.2318	0.18	0.1782	0.1801	0.1779	0.1754	0.1711	0.168	0.1696	1.0512	0.8232	0.5547	0.2443	0.1765	0.1747	0.1741	0.1706	0.1743	0.1721	0.1698	0.17	1.0336	0.8047	0.5331	0.2254	0.179	0.1698	0.1742	0.1721	0.169	0.17	0.1689	0.1738	1.0598	0.8244	0.56	0.2569	0.1746	0.1743	0.1732	0.171	0.1732	0.1746	0.1743	0.229	0.1765
175	1.0617	0.8395	0.5259	0.2283	0.1794	0.1784	0.1808	0.1777	0.1766	0.1717	0.1687	0.17	1.0499	0.8201	0.5505	0.2394	0.1756	0.1743	0.1744	0.1711	0.1762	0.1723	0.1706	0.1703	1.0328	0.8026	0.5297	0.2242	0.1785	0.1699	0.1743	0.1725	0.1695	0.1698	0.1692	0.1743	1.0588	0.8215	0.5571	0.2545	0.1744	0.1743	0.1745	0.1708	0.1732	0.1741	0.1753	0.229	0.1764
176	1.0599	0.8346	0.5218	0.224	0.179	0.1782	0.1809	0.1776	0.1753	0.1712	0.1705	0.1706	1.0461	0.8172	0.5463	0.2353	0.1759	0.1745	0.174	0.1706	0.1747	0.173	0.1698	0.1705	1.0305	0.7985	0.5261	0.2173	0.1787	0.1699	0.1741	0.1722	0.1689	0.1692	0.1687	0.174	1.0559	0.8189	0.5505	0.2482	0.1742	0.1754	0.173	0.1706	0.1737	0.1745	0.1809	0.223	0.1763
177	1.0587	0.8328	0.5184	0.2204	0.1785	0.1787	0.181	0.1776	0.1752	0.171	0.1681	0.1698	1.0457	0.8129	0.5415	0.2314	0.1757	0.1741	0.1739	0.1707	0.1742	0.1721	0.1699	0.1696	1.0284	0.796	0.5193	0.2138	0.1783	0.1693	0.1766	0.1721	0.1688	0.1693	0.1684	0.1737	1.0536	0.814	0.5478	0.2437	0.1743	0.1739	0.1766	0.1711	0.1728	0.1737	0.1735	0.2213	0.1774
178	1.0555	0.8276	0.5141	0.2188	0.1792	0.1781	0.181	0.1778	0.1754	0.1712	0.1682	0.1698	1.0435	0.8102	0.5377	0.2274	0.1766	0.1747	0.1744	0.1706	0.1744	0.172	0.1697	0.1699	1.0262	0.7915	0.515	0.2106	0.1789	0.1696	0.1745	0.1723	0.169	0.1699	0.1686	0.1741	1.0514	0.8106	0.5424	0.2403	0.1752	0.1745	0.1735	0.1706	0.1737	0.1741	0.1746	0.225	0.1759
179	1.0527	0.8239	0.5102	0.2141	0.1789	0.1781	0.1808	0.1817	0.1752	0.1706	0.1678	0.1692	1.0421	0.8072	0.5347	0.2235	0.1759	0.1751	0.1737	0.1703	0.177	0.1729	0.17	0.1703	1.0246	0.7887	0.5109	0.2069	0.1789	0.1692	0.174	0.1726	0.1689	0.1694	0.1686	0.1739	1.0505	0.8083	0.5394	0.2363	0.1738	0.1742	0.175	0.1712	0.1727	0.1737	0.1747	0.222	0.1762
180	1.054	0.8213	0.506	0.2108	0.1786	0.1778	0.1806	0.1778	0.1749	0.171	0.1682	0.1694	1.0398	0.8045	0.5304	0.22	0.1753	0.1743	0.1746	0.17	0.1739	0.1719	0.1693	0.1692	1.0242	0.7851	0.5065	0.2035	0.1783	0.1696	0.1768	0.1718	0.1685	0.1697	0.1685	0.1732	1.0543	0.8044	0.5338	0.231	0.1739	0.1739	0.1737	0.1721	0.1734	0.1738	0.1738	0.2246	0.1752
181	1.049	0.8182	0.5025	0.2072	0.1788	0.1777	0.1807	0.1796	0.1749	0.1711	0.1679	0.1695	1.0367	0.8016	0.5269	0.2159	0.1749	0.175	0.1742	0.172	0.1742	0.1714	0.1691	0.1699	1.0203	0.7816	0.5024	0.2009	0.1783	0.1691	0.1749	0.1718	0.1685	0.1695	0.1685	0.1735	1.0454	0.8009	0.5317	0.228	0.1737	0.1748	0.175	0.1728	0.1725	0.1736	0.1738	0.2228	0.1749
~End
Original Filename: Data 02-02-23-125356.pda Date Last Saved: 2/2/2023
[truncated: 47 more columns]

## Sheet: ED-Fig.1c
dilution	C [M]	C [mM]	C [µM]	A340		e	A	b	a	C [uM]		Absorbance of	0.8	Equals	0.62	of NADH
1	0.001	1	1000	1.395		6220	0.8	0.213	1.1821	0.619812		Absorbance of	1	Equals	0.82	of NADH
2	0.0005	0.5	500	0.802								Absorbance drop of	0.2	Turnover of	0.2	mM NADH
4	0.00025	0.25	250	0.51
8	0.000125	0.125	125	0.362
16	6.25e-05	0.0625	62.5	0.293
32	3.125e-05	0.03125	31.25	0.257
64	1.5625e-05	0.015625	15.625	0.239
128	7.8125e-06	0.0078125	7.8125	0.223
256	3.90625e-06	0.00390625	3.90625	0.213
512	1.95313e-06	0.00195312	1.95312	0.209
1024	9.76563e-07	0.000976562	0.976562	0.203
2048	4.88281e-07	0.000488281	0.488281	0.214

## Sheet: ED-Fig.2d
Time(s)	A1	A2	A3	A4	A5	A6	A7	A8	A9	A10	A11	A12	B1	B2	B3	B4	B5	B6	B7	B8	B9	B10	B11	B12	C1	C2	C3	C4	C5	C6	C7	C8	C9	C10	C11	C12	D1	D2	D3	D4	D5	D6	D7	D8	D9	D10	D11	D12	E1
1	1.7566	1.6868	1.7539	1.6972	1.7293	1.64	1.7845	1.6962	1.7558	1.6786	1.7013	1.6316	1.7248	1.7225	1.783	1.6876	1.7386	1.6668	1.7367	1.7043	1.7007	1.6582	1.7389	1.6042	1.6983	1.6911	1.7527	1.6485	1.7433	1.622	1.7405	1.704	1.6488	1.6625	1.6563	1.6306	1.6952	1.7265	1.7297	1.7384	1.7131	1.6688	1.7459	1.7428	1.6072	1.7056	1.7346	1.6353	1.7058
2	1.4077	1.4282	1.4107	1.3626	1.3642	1.3442	1.444	1.3835	1.3487	1.3712	1.3401	1.3047	1.3845	1.4094	1.3996	1.3676	1.3641	1.3275	1.3628	1.3468	1.3568	1.323	1.3247	1.3271	1.3527	1.392	1.3459	1.351	1.4027	1.3011	1.3922	1.3486	1.34	1.3256	1.3177	1.3169	1.3828	1.401	1.3592	1.4378	1.3752	1.3346	1.3916	1.3867	1.4088	1.3563	1.3707	1.3355	1.3022
3	1.3586	1.4063	1.3364	1.3444	1.3206	1.3045	1.3967	1.3594	1.3169	1.3296	1.2641	1.2657	1.3294	1.3605	1.3505	1.3447	1.3364	1.3109	1.3455	1.3248	1.3479	1.2842	1.2804	1.2808	1.319	1.3658	1.3377	1.3271	1.3651	1.2794	1.3534	1.3208	1.3001	1.2795	1.2605	1.281	1.3408	1.3895	1.3547	1.3845	1.3528	1.3072	1.368	1.3593	1.3972	1.314	1.3141	1.3157	1.3196
4	1.3488	1.3978	1.3116	1.3315	1.3007	1.2893	1.3786	1.3407	1.3083	1.2885	1.2415	1.2339	1.3197	1.351	1.3391	1.3331	1.3272	1.3061	1.337	1.3196	1.3217	1.2731	1.2708	1.2658	1.3054	1.3556	1.3417	1.3214	1.3521	1.2698	1.404	1.3128	1.2835	1.2686	1.2486	1.2717	1.3286	1.3835	1.361	1.3763	1.3471	1.2996	1.3627	1.3548	1.3896	1.3076	1.2939	1.3146	1.3206
5	1.3423	1.3962	1.3041	1.3299	1.2945	1.2864	1.3739	1.3379	1.3058	1.2848	1.2399	1.2274	1.3166	1.3499	1.3343	1.3303	1.3242	1.3023	1.335	1.3372	1.3131	1.2698	1.2674	1.2642	1.3025	1.3508	1.3418	1.3192	1.3527	1.2678	1.3631	1.3098	1.2819	1.2671	1.2474	1.2692	1.3266	1.3802	1.3645	1.3742	1.3425	1.2971	1.3565	1.3514	1.3833	1.3066	1.2934	1.3078	1.3178
6	1.3424	1.3929	1.2998	1.3287	1.2923	1.2858	1.3711	1.3344	1.3021	1.2842	1.236	1.2256	1.3151	1.3448	1.3302	1.3278	1.3213	1.2993	1.3352	1.3135	1.311	1.2666	1.265	1.2577	1.3002	1.3454	1.3399	1.3135	1.3451	1.2629	1.378	1.3069	1.2777	1.2624	1.2435	1.2647	1.3238	1.3784	1.366	1.369	1.3384	1.2938	1.3524	1.3477	1.3725	1.3012	1.288	1.3011	1.3156
7	1.3442	1.3852	1.2997	1.3261	1.2899	1.2849	1.3732	1.3338	1.2999	1.2806	1.2358	1.2253	1.313	1.344	1.3293	1.3274	1.3199	1.2967	1.3312	1.3121	1.3093	1.2634	1.266	1.2578	1.2984	1.3416	1.3398	1.3129	1.3431	1.2612	1.3327	1.3045	1.2757	1.2597	1.2429	1.2634	1.3237	1.3764	1.367	1.3718	1.3378	1.2918	1.3525	1.3457	1.3687	1.2994	1.2879	1.3002	1.3133
8	1.3374	1.3829	1.2969	1.3247	1.2873	1.284	1.368	1.335	1.297	1.2778	1.2323	1.224	1.311	1.3428	1.3259	1.327	1.3166	1.2945	1.3267	1.3098	1.3081	1.2609	1.2585	1.2554	1.2995	1.3384	1.3373	1.3094	1.3388	1.2576	1.3237	1.3014	1.2724	1.2558	1.2399	1.2628	1.3215	1.3795	1.365	1.3651	1.3321	1.2883	1.4128	1.3415	1.3618	1.295	1.2856	1.2967	1.3115
9	1.3423	1.3844	1.3048	1.3231	1.286	1.2812	1.3652	1.3262	1.2933	1.2747	1.2313	1.2224	1.3154	1.3376	1.3241	1.3244	1.3156	1.2908	1.3249	1.3057	1.3049	1.2591	1.2589	1.2532	1.2951	1.3365	1.3362	1.3068	1.3373	1.2568	1.3217	1.2976	1.2701	1.2536	1.2383	1.2619	1.3204	1.3724	1.3646	1.361	1.329	1.2865	1.3455	1.339	1.3584	1.2948	1.2819	1.3014	1.309
10	1.3378	1.3811	1.2943	1.3203	1.2894	1.2795	1.3664	1.3291	1.2904	1.2738	1.2273	1.2219	1.3072	1.3345	1.3218	1.32	1.3101	1.2877	1.3249	1.3024	1.3006	1.2572	1.2556	1.2535	1.295	1.3331	1.337	1.3047	1.3337	1.2532	1.3564	1.2955	1.2671	1.2505	1.2341	1.2574	1.3175	1.3696	1.3624	1.3575	1.3251	1.284	1.3421	1.336	1.3533	1.2901	1.2793	1.3025	1.31
11	1.3379	1.378	1.294	1.3198	1.2833	1.2768	1.3596	1.3251	1.2873	1.2677	1.2266	1.2202	1.3058	1.3351	1.3205	1.3194	1.3091	1.2858	1.3174	1.3015	1.2997	1.2543	1.2542	1.2525	1.2939	1.3299	1.3356	1.304	1.3302	1.2501	1.3378	1.2928	1.2636	1.2475	1.232	1.2544	1.3171	1.3681	1.3611	1.3557	1.3228	1.2799	1.3359	1.332	1.3474	1.2856	1.2772	1.3017	1.3018
12	1.3343	1.3786	1.293	1.3189	1.282	1.2752	1.3571	1.3169	1.2831	1.2641	1.2229	1.2173	1.3042	1.3315	1.3182	1.316	1.3047	1.2832	1.3141	1.2959	1.2952	1.2509	1.2506	1.25	1.2933	1.3328	1.3317	1.2989	1.3296	1.2472	1.3124	1.2892	1.2603	1.2449	1.2299	1.253	1.3146	1.3674	1.3602	1.3535	1.3178	1.2776	1.3328	1.3293	1.3422	1.2831	1.2749	1.3346	1.2981
13	1.3284	1.3763	1.2921	1.321	1.2776	1.2717	1.3531	1.3112	1.2748	1.2571	1.2191	1.2147	1.3025	1.3307	1.315	1.3183	1.303	1.2779	1.3092	1.2926	1.2904	1.2446	1.2455	1.2457	1.2899	1.3244	1.3432	1.2955	1.3232	1.243	1.4069	1.2841	1.2546	1.2397	1.2267	1.2514	1.314	1.3625	1.3575	1.3502	1.3133	1.2723	1.3275	1.3224	1.334	1.2761	1.2691	1.2868	1.2928
14	1.3265	1.3735	1.2892	1.3256	1.2771	1.2679	1.347	1.3063	1.2712	1.2547	1.2148	1.2121	1.3011	1.3276	1.314	1.3108	1.2992	1.2741	1.3042	1.2885	1.2861	1.2417	1.2419	1.2454	1.2893	1.3228	1.3275	1.2934	1.3195	1.239	1.3174	1.2798	1.2517	1.2366	1.2236	1.2489	1.3116	1.3598	1.3566	1.3461	1.3136	1.2684	1.3683	1.3179	1.3318	1.2721	1.2658	1.2861	1.2875
15	1.3259	1.3724	1.2916	1.3115	1.2743	1.2655	1.3433	1.303	1.2663	1.2502	1.2121	1.2114	1.3103	1.3264	1.3043	1.3153	1.2979	1.2717	1.3005	1.2857	1.2806	1.2381	1.2406	1.241	1.29	1.3229	1.3256	1.2902	1.3201	1.236	1.2994	1.2752	1.2457	1.2335	1.2216	1.247	1.3117	1.3579	1.3551	1.3431	1.3078	1.2656	1.3229	1.3124	1.324	1.2685	1.2623	1.2788	1.2843
16	1.3243	1.3753	1.2858	1.3099	1.2708	1.2603	1.3361	1.2934	1.2567	1.2409	1.2057	1.2092	1.2993	1.3242	1.2994	1.3051	1.293	1.267	1.2936	1.2761	1.2744	1.2315	1.2357	1.2416	1.2873	1.3197	1.3227	1.2873	1.3123	1.2317	1.354	1.269	1.2393	1.2256	1.2141	1.2428	1.3101	1.3558	1.3538	1.34	1.3054	1.2609	1.3132	1.3056	1.3132	1.262	1.2581	1.2757	1.2741
17	1.3239	1.3675	1.2859	1.3059	1.2672	1.2564	1.3306	1.2861	1.2491	1.2343	1.202	1.2038	1.298	1.3226	1.2981	1.3044	1.2893	1.2635	1.2902	1.2715	1.2675	1.2252	1.2322	1.2383	1.2868	1.318	1.3213	1.2877	1.3087	1.2281	1.2984	1.2641	1.2335	1.2217	1.2109	1.2414	1.3089	1.3665	1.3499	1.3399	1.3035	1.2566	1.3456	1.3009	1.3065	1.258	1.2543	1.2784	1.2664
18	1.3295	1.3699	1.2807	1.3027	1.2625	1.251	1.3218	1.2757	1.2395	1.226	1.1955	1.2028	1.2966	1.3205	1.2963	1.2993	1.2846	1.2576	1.2826	1.2611	1.258	1.2166	1.2251	1.2364	1.2847	1.3151	1.3182	1.2814	1.307	1.2217	1.2792	1.2555	1.2253	1.2133	1.2051	1.2383	1.3075	1.3511	1.3476	1.3343	1.2962	1.2511	1.3421	1.2915	1.2942	1.251	1.248	1.2684	1.2572
19	1.3237	1.3687	1.2811	1.3013	1.2565	1.2446	1.3143	1.2666	1.2296	1.2151	1.1905	1.1989	1.2948	1.3189	1.293	1.298	1.2808	1.2516	1.2753	1.2548	1.2498	1.211	1.2246	1.2299	1.2832	1.3138	1.3157	1.2795	1.2996	1.2163	1.2702	1.2488	1.2161	1.2134	1.201	1.2347	1.3075	1.3503	1.349	1.3317	1.2894	1.2466	1.2938	1.2825	1.2853	1.2425	1.2433	1.2655	1.249
20	1.3215	1.3653	1.2765	1.2954	1.2513	1.2377	1.3057	1.2546	1.2166	1.2051	1.1823	1.1955	1.2947	1.3167	1.2906	1.2925	1.2752	1.2437	1.2661	1.2443	1.237	1.2012	1.2136	1.2261	1.2831	1.3141	1.3127	1.2733	1.2939	1.2078	1.2589	1.2386	1.2053	1.1951	1.1936	1.2332	1.3064	1.3461	1.3442	1.3278	1.2868	1.2372	1.2955	1.273	1.2714	1.2332	1.2351	1.2607	1.24
21	1.316	1.372	1.275	1.2918	1.2477	1.2296	1.2935	1.2426	1.2036	1.1935	1.1748	1.191	1.2926	1.3143	1.2879	1.2889	1.2719	1.2377	1.2565	1.2469	1.2262	1.1901	1.2074	1.2223	1.281	1.3107	1.3199	1.2698	1.2878	1.2015	1.2733	1.2287	1.1949	1.1875	1.1856	1.2286	1.3035	1.3437	1.34	1.3256	1.2777	1.2311	1.2718	1.2621	1.262	1.2239	1.2274	1.2556	1.227
22	1.3156	1.3617	1.2709	1.2879	1.2417	1.2221	1.2852	1.2315	1.1911	1.1826	1.168	1.1881	1.2917	1.3126	1.2847	1.2852	1.268	1.2296	1.2468	1.2296	1.2142	1.1801	1.1988	1.2203	1.2802	1.3106	1.3096	1.2671	1.2813	1.1942	1.2586	1.2179	1.1842	1.1771	1.1802	1.2239	1.3023	1.3425	1.3393	1.3208	1.2746	1.2234	1.3618	1.2522	1.2501	1.2129	1.2211	1.2532	1.2147
23	1.3315	1.3587	1.2694	1.281	1.2341	1.2128	1.2709	1.216	1.1767	1.1676	1.1602	1.1851	1.2898	1.3106	1.2838	1.2802	1.258	1.2224	1.237	1.2087	1.1989	1.1703	1.1921	1.2168	1.2774	1.3051	1.313	1.2616	1.2748	1.1861	1.2318	1.2073	1.1717	1.1632	1.1714	1.2189	1.3013	1.341	1.334	1.3149	1.2653	1.2114	1.2505	1.239	1.2355	1.2016	1.2115	1.2497	1.2023
24	1.3127	1.3619	1.265	1.2775	1.2272	1.203	1.2588	1.2049	1.1622	1.1567	1.1508	1.1797	1.289	1.3106	1.2808	1.2762	1.2524	1.2111	1.2258	1.1966	1.1862	1.1567	1.1822	1.2125	1.2788	1.3031	1.3111	1.2581	1.2682	1.1789	1.2917	1.1933	1.1585	1.1546	1.1636	1.2145	1.3015	1.338	1.3318	1.3131	1.259	1.2026	1.2385	1.2266	1.2203	1.1912	1.2123	1.243	1.189
25	1.3152	1.3542	1.2616	1.2719	1.2207	1.1943	1.2446	1.1865	1.1459	1.1401	1.1418	1.175	1.308	1.3073	1.2775	1.2722	1.2462	1.2044	1.2126	1.1833	1.1708	1.1429	1.1728	1.2064	1.277	1.3012	1.3073	1.2529	1.2605	1.1677	1.2252	1.1805	1.1452	1.1392	1.1555	1.2098	1.2997	1.336	1.3292	1.3065	1.2535	1.1943	1.2518	1.2129	1.2034	1.1755	1.1932	1.2434	1.1761
26	1.3092	1.3555	1.2578	1.2671	1.2124	1.182	1.2301	1.171	1.1277	1.1258	1.1312	1.171	1.286	1.3047	1.274	1.2656	1.2373	1.1927	1.201	1.1669	1.1534	1.1286	1.1639	1.2008	1.2756	1.3002	1.3036	1.2476	1.2532	1.1578	1.1885	1.1657	1.1268	1.1262	1.1432	1.2053	1.3008	1.3329	1.3251	1.301	1.2427	1.1851	1.2395	1.1996	1.1864	1.1635	1.1871	1.235	1.1646
27	1.3079	1.3486	1.2556	1.2618	1.2055	1.1724	1.2153	1.1539	1.1094	1.1099	1.1209	1.1664	1.2848	1.3036	1.2704	1.2614	1.2288	1.1811	1.1868	1.1519	1.1376	1.114	1.1537	1.1969	1.2727	1.2975	1.3018	1.2415	1.2472	1.147	1.204	1.152	1.112	1.1114	1.1351	1.1999	1.2963	1.3337	1.3223	1.2966	1.235	1.1742	1.2148	1.1817	1.1715	1.1473	1.1726	1.2276	1.1463
28	1.3075	1.3558	1.2534	1.2561	1.1969	1.1604	1.1991	1.1365	1.0929	1.0949	1.109	1.1593	1.285	1.2998	1.2681	1.2551	1.2219	1.1715	1.1712	1.1362	1.1208	1.1002	1.1479	1.1914	1.2736	1.2959	1.2958	1.2372	1.2378	1.138	1.2191	1.1351	1.0956	1.0971	1.1244	1.1946	1.2956	1.3281	1.3188	1.2933	1.231	1.1623	1.2038	1.1662	1.1529	1.1333	1.1641	1.2214	1.1289
29	1.3048	1.3453	1.2484	1.2532	1.186	1.1481	1.183	1.1206	1.0736	1.0736	1.0973	1.1538	1.285	1.2981	1.2636	1.2496	1.2133	1.1603	1.159	1.1183	1.1011	1.0816	1.1328	1.1881	1.2705	1.2922	1.2943	1.2307	1.23	1.1267	1.145	1.1184	1.0785	1.0815	1.1127	1.1888	1.2939	1.3274	1.3133	1.2849	1.2205	1.151	1.2112	1.1476	1.134	1.115	1.1522	1.216	1.114
30	1.3039	1.3441	1.2435	1.243	1.1765	1.1367	1.1657	1.099	1.0516	1.0542	1.0852	1.1487	1.2808	1.2957	1.2601	1.2436	1.2048	1.1482	1.1424	1.1091	1.0812	1.0642	1.118	1.1809	1.2701	1.2895	1.2896	1.2249	1.2205	1.1141	1.157	1.1007	1.0589	1.0629	1.1018	1.183	1.2926	1.3254	1.3092	1.2787	1.2106	1.1389	1.16	1.1306	1.1127	1.0976	1.1377	1.2127	1.0973
31	1.3026	1.3389	1.239	1.2386	1.1702	1.124	1.1501	1.0799	1.0301	1.0325	1.072	1.1435	1.2793	1.2932	1.2556	1.2377	1.1996	1.1366	1.1294	1.0837	1.0616	1.046	1.1085	1.1758	1.2705	1.2878	1.2841	1.2207	1.2102	1.1022	1.1682	1.0827	1.041	1.0447	1.0894	1.1766	1.292	1.3217	1.3049	1.2742	1.2018	1.1267	1.1377	1.1135	1.092	1.0792	1.1268	1.2046	1.0784
32	1.3023	1.3408	1.2367	1.2326	1.1576	1.1103	1.1309	1.0585	1.0079	1.0136	1.0587	1.1378	1.2812	1.2897	1.2512	1.2318	1.1859	1.1238	1.109	1.063	1.0407	1.0269	1.1041	1.1687	1.2682	1.2857	1.2823	1.212	1.1993	1.0896	1.099	1.0642	1.0205	1.0273	1.0761	1.1718	1.2911	1.3182	1.3011	1.2685	1.1923	1.1135	1.1203	1.0929	1.0719	1.0604	1.1116	1.1978	1.0598
33	1.2994	1.3352	1.2318	1.2371	1.1483	1.0974	1.1137	1.0384	0.986	0.9921	1.0451	1.1309	1.2777	1.289	1.248	1.2245	1.1771	1.1111	1.093	1.043	1.0195	1.0071	1.0832	1.1626	1.2656	1.2831	1.2763	1.2056	1.1903	1.0781	1.0871	1.0449	1.0004	1.0096	1.0632	1.1646	1.2881	1.3161	1.3017	1.26	1.1838	1.1033	1.1049	1.0741	1.0511	1.0414	1.0988	1.1972	1.0418
34	1.3022	1.3377	1.2288	1.2184	1.1391	1.0828	1.0927	1.0162	0.9629	0.9694	1.0299	1.1269	1.2766	1.2854	1.2441	1.217	1.1654	1.0974	1.076	1.0231	0.9971	0.9868	1.065	1.1557	1.2652	1.2805	1.2728	1.1994	1.1799	1.0641	1.0747	1.0258	0.9787	0.9881	1.0488	1.1569	1.2857	1.3132	1.293	1.2556	1.1714	1.0876	1.1215	1.0542	1.0279	1.0198	1.0839	1.1862	1.0213
35	1.2957	1.328	1.224	1.211	1.1293	1.0696	1.0757	0.9942	0.9411	0.9467	1.0161	1.1235	1.2745	1.2834	1.2419	1.2099	1.1554	1.0838	1.0586	1.0016	0.9759	0.9668	1.0514	1.1487	1.2653	1.2774	1.2687	1.1933	1.1703	1.0499	1.078	1.0055	0.9584	0.9681	1.0378	1.1512	1.2858	1.3121	1.2881	1.2479	1.1599	1.0741	1.0655	1.033	1.0059	1.0001	1.0701	1.1997	1.0037
36	1.2962	1.3288	1.219	1.2074	1.1176	1.0544	1.0542	0.9713	0.9153	0.9252	1.0006	1.1126	1.274	1.2805	1.2358	1.2034	1.147	1.0689	1.0401	0.9817	0.9515	0.946	1.0383	1.1415	1.2612	1.2755	1.2645	1.1844	1.1598	1.0366	1.0231	0.9859	0.9357	0.947	1.0208	1.1436	1.2854	1.3127	1.2853	1.241	1.148	1.0589	1.0461	1.0119	0.9821	0.9793	1.0539	1.1856	0.9832
37	1.2946	1.323	1.2132	1.1947	1.1065	1.0393	1.0344	0.9494	0.8894	0.9023	0.9842	1.1045	1.2726	1.2793	1.2319	1.196	1.1348	1.0557	1.0213	0.9757	0.928	0.9233	1.0198	1.1333	1.261	1.2717	1.2589	1.1775	1.1507	1.0223	1.0651	0.965	0.9128	0.9246	1.0068	1.1356	1.2867	1.3063	1.2824	1.2307	1.1428	1.0453	1.038	0.9899	0.959	0.9565	1.0372	1.1785	0.9603
38	1.2933	1.3302	1.2096	1.1892	1.0971	1.0245	1.0194	0.9265	0.8649	0.8788	0.9682	1.0965	1.2798	1.2746	1.2268	1.1919	1.125	1.0406	1.0029	0.9411	0.9037	0.9005	1.0049	1.1276	1.2596	1.2707	1.2574	1.1699	1.1364	1.0091	0.9863	0.9442	0.8904	0.9031	0.9925	1.1286	1.2814	1.3027	1.2739	1.2255	1.127	1.0317	1.0408	0.9695	0.934	0.9352	1.0202	1.1641	0.9392
39	1.2917	1.3193	1.2042	1.1823	1.086	1.0094	0.9954	0.9031	0.8402	0.853	0.9615	1.0903	1.27	1.2731	1.2221	1.1833	1.1142	1.0263	0.9847	0.9218	0.8791	0.8785	0.9934	1.1208	1.2612	1.268	1.2516	1.1632	1.1296	1.0131	0.9672	0.9223	0.8672	0.8811	0.9756	1.121	1.2823	1.3008	1.2698	1.2179	1.118	1.017	0.9971	0.9465	0.9107	0.9113	1.0064	1.1551	0.9185
40	1.2901	1.322	1.2027	1.1737	1.0738	0.9929	0.9743	0.8798	0.8138	0.8269	0.9338	1.0818	1.2721	1.2698	1.2184	1.1762	1.1023	1.0111	0.9649	0.8946	0.8572	0.8547	0.9709	1.1108	1.2564	1.2649	1.2441	1.1571	1.1167	0.9798	1.0367	0.9002	0.8435	0.8579	0.9597	1.1123	1.2794	1.2964	1.2636	1.209	1.1058	1.003	0.9713	0.9241	0.8852	0.8878	0.988	1.1511	0.8963
41	1.2934	1.3161	1.1968	1.169	1.0631	0.9784	0.9525	0.8547	0.7879	0.8039	0.9174	1.0735	1.2683	1.2674	1.2164	1.1679	1.0919	0.9976	0.9459	0.8743	0.8297	0.8308	0.9532	1.1045	1.2551	1.2625	1.2379	1.1512	1.1053	0.965	0.9452	0.8777	0.8191	0.835	0.9423	1.1028	1.2817	1.2967	1.2595	1.2015	1.0963	0.9863	1.001	0.9023	0.86	0.8642	0.9698	1.1525	0.8759
42	1.2943	1.3125	1.1913	1.1585	1.0501	0.9614	0.9316	0.8318	0.7613	0.7769	0.8987	1.0654	1.2662	1.2652	1.2105	1.16	1.0805	0.9812	0.9268	0.8481	0.8045	0.8063	0.9348	1.0954	1.2539	1.2583	1.2292	1.14	1.0918	0.9492	0.9248	0.8557	0.7953	0.8115	0.9256	1.0945	1.2778	1.2912	1.2532	1.1948	1.0819	0.971	0.9299	0.8797	0.8344	0.8406	0.9519	1.1415	0.8513
43	1.2972	1.3093	1.1871	1.1496	1.0398	0.9464	0.9106	0.8077	0.7349	0.7534	0.8807	1.0566	1.264	1.2631	1.204	1.1524	1.0684	0.9655	0.9068	0.8252	0.7793	0.7831	0.9171	1.0871	1.2535	1.2556	1.2294	1.1324	1.0824	0.9371	0.8873	0.8333	0.7702	0.7897	0.9085	1.0869	1.2755	1.2892	1.2498	1.1862	1.0716	0.9568	0.9107	0.8565	0.8096	0.8166	0.9347	1.1332	0.831
44	1.2872	1.3042	1.1807	1.1413	1.0269	0.9294	0.8891	0.782	0.7083	0.7241	0.861	1.0475	1.264	1.2589	1.2004	1.1454	1.0573	0.9503	0.8851	0.8019	0.753	0.7571	0.8991	1.0776	1.2508	1.2529	1.222	1.1245	1.068	0.9197	0.8666	0.8104	0.7458	0.7622	0.8898	1.0774	1.2755	1.285	1.244	1.1786	1.0584	0.9396	0.8892	0.8342	0.784	0.7903	0.9182	1.1214	0.808
45	1.2846	1.2989	1.1768	1.1348	1.0182	0.9135	0.867	0.7592	0.681	0.6982	0.8431	1.04	1.2631	1.2556	1.1946	1.137	1.0457	0.9341	0.8664	0.7778	0.7278	0.7332	0.8812	1.0693	1.2497	1.2504	1.2065	1.1167	1.0584	0.9045	0.8619	0.788	0.7207	0.7391	0.8735	1.0695	1.272	1.283	1.239	1.1723	1.0484	0.9248	0.8842	0.81	0.7569	0.7671	0.8971	1.1187	0.7836
46	1.2813	1.3017	1.1712	1.1264	1.004	0.8976	0.8459	0.7406	0.6542	0.6704	0.8246	1.0323	1.262	1.2534	1.1904	1.1315	1.0344	0.9187	0.8456	0.7551	0.7017	0.7072	0.8622	1.0601	1.2488	1.2531	1.212	1.1091	1.0443	0.8894	0.8263	0.7656	0.6966	0.714	0.8545	1.0612	1.2732	1.2687	1.2339	1.1646	1.0343	0.9095	0.8729	0.7908	0.7309	0.7415	0.8783	1.1108	0.7602
47	1.2797	1.3015	1.1704	1.1177	0.9923	0.8808	0.8243	0.7084	0.6266	0.6444	0.8051	1.0225	1.2595	1.2512	1.1847	1.123	1.0209	0.9029	0.826	0.73	0.6747	0.6812	0.8427	1.0522	1.248	1.2438	1.2081	1.1009	1.0342	0.8785	0.8069	0.7415	0.6707	0.6889	0.8363	1.0505	1.2703	1.266	1.2274	1.1543	1.0249	0.8939	0.8277	0.7624	0.704	0.7152	0.8612	1.1051	0.7384
48	1.2787	1.2896	1.1604	1.1118	0.9783	0.8642	0.8022	0.6838	0.5994	0.6167	0.7851	1.0123	1.2576	1.2482	1.18	1.1147	1.0105	0.886	0.8049	0.7061	0.6484	0.6556	0.8222	1.0421	1.247	1.2405	1.2027	1.0925	1.0214	0.8581	0.8316	0.7178	0.6446	0.6633	0.8164	1.0398	1.2695	1.2612	1.2226	1.1491	1.0096	0.8772	0.8709	0.739	0.677	0.6896	0.8389	1.1081	0.7134
49	1.2784	1.2869	1.1566	1.1007	0.9665	0.8485	0.7833	0.6581	0.572	0.5895	0.7652	1.0034	1.2561	1.2447	1.1754	1.1051	0.9971	0.8702	0.7856	0.6872	0.6216	0.6296	0.8029	1.0322	1.2464	1.2372	1.1947	1.0849	1.0104	0.8424	0.7671	0.6944	0.6192	0.6387	0.799	1.0309	1.268	1.2582	1.2204	1.1376	0.9997	0.8611	0.854	0.7153	0.6505	0.6648	0.8189	1.0903	0.6913
50	1.2764	1.2837	1.1515	1.0935	0.9547	0.8312	0.7583	0.6347	0.5442	0.5633	0.745	0.9928	1.2559	1.2422	1.1691	1.098	0.9859	0.8551	0.7636	0.6752	0.5952	0.603	0.7829	1.0254	1.2443	1.2367	1.1912	1.0766	0.9957	0.8261	0.7494	0.6714	0.5934	0.614	0.779	1.029	1.2686	1.2548	1.2116	1.1319	0.9856	0.848	0.7671	0.6929	0.624	0.6383	0.7982	1.0722	0.6682
51	1.274	1.2812	1.1444	1.0825	0.9424	0.8128	0.7362	0.6082	0.5163	0.5355	0.7245	0.9864	1.2539	1.2386	1.1644	1.0889	0.9737	0.8379	0.7427	0.6332	0.5673	0.577	0.762	1.0119	1.2422	1.2319	1.1833	1.0684	0.9853	0.8104	0.7243	0.6466	0.5672	0.587	0.7586	1.0102	1.2664	1.2514	1.2051	1.1214	0.9745	0.8297	0.7423	0.6669	0.5963	0.6116	0.779	1.0643	0.6429
52	1.273	1.2796	1.1422	1.0754	0.9293	0.7961	0.7164	0.5824	0.489	0.5088	0.7035	0.9736	1.2523	1.2363	1.1598	1.0794	0.9602	0.8226	0.722	0.6077	0.5409	0.5512	0.7422	1.0018	1.2402	1.228	1.1807	1.0591	0.9706	0.7959	0.7005	0.6245	0.5415	0.563	0.7393	1.0011	1.2631	1.2482	1.1999	1.1141	0.9604	0.8134	0.7292	0.6432	0.5702	0.5852	0.759	1.0551	0.619
53	1.2715	1.276	1.1337	1.0696	0.9165	0.7809	0.6897	0.5575	0.4643	0.4818	0.6834	0.9643	1.2531	1.2376	1.1542	1.0721	0.948	0.8046	0.7016	0.5846	0.515	0.5261	0.7214	0.9918	1.2393	1.2255	1.1709	1.0519	0.9613	0.7788	0.6849	0.5992	0.5167	0.5363	0.7196	0.9887	1.2616	1.2462	1.1939	1.1052	0.953	0.7973	0.7078	0.6186	0.5432	0.5594	0.7388	1.0536	0.5948
54	1.2698	1.2834	1.1293	1.0618	0.9051	0.7642	0.6679	0.5323	0.4365	0.4568	0.6628	0.9541	1.25	1.2295	1.1497	1.0642	0.9364	0.7881	0.6806	0.5601	0.4881	0.5	0.6999	0.9818	1.2384	1.2219	1.1602	1.0448	0.9465	0.764	0.6581	0.575	0.4911	0.5121	0.7008	0.9791	1.2606	1.242	1.1892	1.0995	0.9354	0.7811	0.676	0.5937	0.5172	0.5346	0.717	1.0398	0.5775
55	1.2768	1.2707	1.1237	1.0495	0.8922	0.7455	0.6464	0.5068	0.4118	0.4288	0.6426	0.9429	1.2484	1.2265	1.1424	1.0563	0.9245	0.7716	0.659	0.5358	0.4629	0.476	0.6804	0.9706	1.2366	1.2197	1.1623	1.034	0.9358	0.7472	0.714	0.552	0.4651	0.4862	0.68	0.9685	1.2607	1.238	1.1836	1.0876	0.9247	0.7648	0.6567	0.5692	0.4909	0.5081	0.6967	1.045	0.5482
56	1.2668	1.2673	1.1187	1.04	0.8793	0.7279	0.624	0.4827	0.3848	0.4018	0.6211	0.9327	1.2477	1.222	1.1374	1.047	0.9118	0.7555	0.6386	0.5117	0.4355	0.4492	0.6585	0.9609	1.2353	1.217	1.1565	1.0247	0.9206	0.7307	0.6162	0.5277	0.4401	0.4605	0.6591	0.9567	1.2607	1.2356	1.1779	1.0793	0.9105	0.7522	0.6338	0.5456	0.4642	0.4822	0.6749	1.0401	0.5248
57	1.2706	1.2665	1.1149	1.0314	0.8657	0.711	0.6	0.4571	0.3563	0.3804	0.5998	0.9222	1.2457	1.2196	1.1331	1.038	0.8999	0.7382	0.618	0.4909	0.4101	0.4226	0.6375	0.9522	1.2332	1.2112	1.1467	1.0168	0.9108	0.7145	0.5974	0.5044	0.415	0.4365	0.6394	0.9453	1.2562	1.2317	1.1718	1.0695	0.8996	0.732	0.6142	0.5216	0.4388	0.4566	0.6545	1.0407	0.5038
58	1.2657	1.2594	1.1065	1.0219	0.8549	0.6932	0.5788	0.4327	0.3313	0.3512	0.5802	0.911	1.2476	1.2157	1.1281	1.0298	0.8856	0.7218	0.5987	0.4643	0.3838	0.3981	0.6156	0.9382	1.2319	1.2074	1.1501	1.0079	0.8962	0.6985	0.5785	0.4812	0.3899	0.4109	0.6191	0.9344	1.2552	1.2292	1.1655	1.0618	0.885	0.7155	0.5903	0.4978	0.4136	0.431	0.6326	1.0162	0.4781
59	1.2634	1.2635	1.1044	1.0162	0.841	0.677	0.5565	0.4076	0.3071	0.3265	0.5588	0.9007	1.2424	1.2138	1.1225	1.021	0.8733	0.7055	0.5757	0.4401	0.3588	0.3732	0.5951	0.9275	1.2316	1.2053	1.1373	1.0004	0.8856	0.6824	0.5933	0.458	0.3657	0.3871	0.5991	0.9234	1.2558	1.2249	1.1598	1.0527	0.8751	0.6996	0.5715	0.4736	0.3869	0.4064	0.6119	1.001	0.4568
60	1.2617	1.2537	1.0976	1.0097	0.8291	0.6604	0.5343	0.3845	0.2832	0.3033	0.5374	0.8898	1.2427	1.21	1.1177	1.0142	0.8634	0.6896	0.5541	0.4176	0.3357	0.3495	0.574	0.9164	1.2305	1.2019	1.1395	0.9918	0.8703	0.6669	0.5327	0.435	0.3412	0.3631	0.5788	0.9126	1.2536	1.2229	1.155	1.0511	0.8597	0.6837	0.5488	0.4516	0.3622	0.3825	0.591	0.9976	0.4329
61	1.2598	1.2546	1.0922	0.998	0.8159	0.6435	0.5128	0.3597	0.2584	0.2786	0.5174	0.8787	1.2628	1.2071	1.1118	1.0053	0.8498	0.6725	0.5345	0.3929	0.3099	0.3258	0.5544	0.9058	1.2299	1.2001	1.1283	0.984	0.8603	0.6508	0.5196	0.4116	0.3178	0.3403	0.5588	0.9017	1.2511	1.2188	1.1485	1.0357	0.85	0.6675	0.5285	0.4271	0.337	0.3584	0.5701	0.9814	0.4136
62	1.26	1.2473	1.0902	0.9877	0.8027	0.6256	0.4912	0.3358	0.2351	0.2587	0.4964	0.8676	1.2395	1.2033	1.1061	0.9952	0.8358	0.6554	0.513	0.3687	0.2848	0.302	0.5318	0.8945	1.2271	1.1962	1.1156	0.9738	0.8443	0.6344	0.5404	0.3888	0.2945	0.3161	0.5377	0.8895	1.2502	1.2159	1.1421	1.0296	0.8344	0.6503	0.5069	0.4022	0.3123	0.3328	0.5484	0.9668	0.3898
63	1.2565	1.2385	1.08	0.9792	0.7905	0.6086	0.4694	0.3129	0.2159	0.2356	0.4767	0.8577	1.2367	1.2009	1.1005	0.9875	0.8236	0.64	0.4932	0.346	0.2627	0.2797	0.5117	0.8828	1.2291	1.1935	1.1093	0.9664	0.834	0.6187	0.4937	0.3657	0.2716	0.2935	0.5188	0.8776	1.2483	1.2116	1.1362	1.018	0.8244	0.6349	0.4883	0.3794	0.288	0.3091	0.5272	0.9587	0.3684
64	1.256	1.2394	1.0742	0.9753	0.7776	0.5917	0.4463	0.2901	0.2012	0.2169	0.457	0.8454	1.2354	1.1963	1.0951	0.9793	0.8121	0.6229	0.4715	0.3229	0.2404	0.2584	0.4945	0.8707	1.2241	1.1888	1.1016	0.9565	0.8191	0.6019	0.5067	0.3434	0.2489	0.2712	0.4985	0.8661	1.246	1.2085	1.1296	1.0109	0.8096	0.6183	0.4639	0.3566	0.2653	0.2871	0.5061	0.9521	0.3475
65	1.2546	1.2316	1.0689	0.9636	0.7649	0.5746	0.4253	0.267	0.1933	0.2019	0.4362	0.8335	1.2338	1.1938	1.0895	0.9699	0.7997	0.6054	0.4517	0.3017	0.2206	0.2392	0.4697	0.8592	1.222	1.1847	1.1022	0.9478	0.8091	0.5856	0.4277	0.3211	0.2281	0.25	0.4783	0.8555	1.2448	1.2048	1.1251	1.0003	0.7986	0.601	0.4447	0.3335	0.243	0.265	0.4862	0.9391	0.3256
66	1.252	1.231	1.0649	0.9568	0.7518	0.5583	0.4039	0.2481	0.1896	0.1913	0.4169	0.8234	1.2339	1.1888	1.0838	0.9611	0.7879	0.5889	0.431	0.2785	0.2049	0.2197	0.4507	0.8505	1.2207	1.1829	1.1003	0.9398	0.7951	0.5698	0.4077	0.2997	0.2099	0.2313	0.4589	0.8437	1.2425	1.2005	1.1231	0.9952	0.7866	0.5851	0.4339	0.3117	0.2232	0.2447	0.466	0.9335	0.3068
67	1.2512	1.2272	1.0581	0.9441	0.7401	0.5413	0.3825	0.228	0.1891	0.1873	0.3976	0.81	1.2315	1.1863	1.0788	0.9537	0.775	0.5736	0.4111	0.2576	0.1946	0.2046	0.4302	0.836	1.2198	1.1783	1.0819	0.9336	0.7828	0.5544	0.3897	0.2781	0.1965	0.2132	0.4396	0.831	1.2414	1.1982	1.1151	0.9846	0.772	0.5688	0.4036	0.2891	0.2065	0.2255	0.4469	0.921	0.2872
68	1.2502	1.2229	1.0547	0.9349	0.7292	0.5247	0.3619	0.2108	0.1872	0.1857	0.3776	0.7991	1.23	1.1836	1.0736	0.9436	0.7616	0.5568	0.3915	0.2371	0.1902	0.1936	0.4104	0.8257	1.2181	1.1744	1.0853	0.9216	0.7708	0.5399	0.3675	0.2583	0.187	0.2004	0.4205	0.8176	1.241	1.1941	1.1067	0.976	0.7619	0.5536	0.3827	0.2723	0.1952	0.2103	0.4261	0.9077	0.2667
69	1.2475	1.2179	1.0486	0.9273	0.7154	0.5086	0.3409	0.2004	0.1868	0.1839	0.3586	0.7878	1.2435	1.1807	1.0682	0.9365	0.7512	0.5405	0.3711	0.2189	0.1873	0.1876	0.391	0.8128	1.2163	1.1724	1.0707	0.9141	0.7577	0.5227	0.352	0.2386	0.1834	0.1894	0.4025	0.807	1.2392	1.1906	1.1013	0.9693	0.7472	0.537	0.3626	0.2475	0.1894	0.1971	0.4066	0.8985	0.2495
70	1.247	1.2147	1.0415	0.9206	0.7019	0.4915	0.3208	0.194	0.1862	0.1826	0.3402	0.7753	1.2269	1.1789	1.0633	0.9272	0.7372	0.5239	0.3512	0.2031	0.186	0.1848	0.3719	0.8002	1.2255	1.1692	1.0751	0.9063	0.7458	0.5068	0.3282	0.2194	0.1811	0.1851	0.3823	0.8013	1.2379	1.189	1.0947	0.9573	0.7367	0.5205	0.3431	0.2314	0.1868	0.1908	0.386	0.8924	0.2332
71	1.244	1.2121	1.0347	0.9105	0.6898	0.4752	0.3006	0.1925	0.1854	0.1825	0.3217	0.7643	1.2263	1.1722	1.0564	0.9193	0.7251	0.509	0.3333	0.197	0.1865	0.1835	0.3524	0.7889	1.2142	1.1651	1.0685	0.8973	0.7338	0.4912	0.3265	0.2045	0.18	0.1834	0.3645	0.7823	1.2382	1.1853	1.0905	0.9504	0.7233	0.5077	0.3228	0.2105	0.1853	0.1874	0.3673	0.8781	0.2178
72	1.2425	1.2099	1.0302	0.9006	0.678	0.4618	0.2809	0.1923	0.1856	0.1817	0.3053	0.7532	1.2242	1.17	1.0509	0.9116	0.7134	0.4926	0.3131	0.1869	0.1849	0.1828	0.3351	0.7765	1.2148	1.1636	1.0593	0.889	0.7212	0.477	0.2903	0.1943	0.1795	0.1814	0.3455	0.7746	1.2342	1.1806	1.0845	0.9422	0.7124	0.4904	0.3026	0.1975	0.185	0.1859	0.3489	0.8656	0.2054
73	1.2415	1.2028	1.0282	0.8914	0.6664	0.4429	0.2622	0.1898	0.185	0.1817	0.2875	0.7404	1.2233	1.1667	1.0451	0.9026	0.7015	0.4765	0.2944	0.1853	0.1844	0.1826	0.3155	0.7649	1.2113	1.1579	1.0577	0.8806	0.7088	0.4609	0.2859	0.1884	0.1786	0.1813	0.3286	0.7572	1.2329	1.1786	1.0787	0.9329	0.6991	0.4742	0.2849	0.1894	0.1839	0.1852	0.3305	0.853	0.1988
74	1.2414	1.1996	1.0188	0.8831	0.6528	0.4277	0.244	0.1894	0.1851	0.1815	0.2704	0.7285	1.2245	1.164	1.0424	0.8938	0.6887	0.46	0.2754	0.1832	0.1846	0.1817	0.2971	0.7525	1.2191	1.152	1.0553	0.8708	0.6966	0.4484	0.2555	0.1856	0.1783	0.1799	0.3104	0.7452	1.2322	1.1735	1.0716	0.9239	0.687	0.4581	0.2656	0.1868	0.1831	0.1852	0.3122	0.844	0.1953
75	1.2402	1.1956	1.0136	0.8751	0.641	0.4115	0.2271	0.1888	0.1852	0.1841	0.2544	0.7169	1.2309	1.1605	1.035	0.8855	0.6773	0.4452	0.2611	0.1826	0.1844	0.1812	0.2805	0.7407	1.2067	1.15	1.0457	0.8641	0.685	0.4305	0.2368	0.1836	0.1782	0.1807	0.2936	0.7334	1.2308	1.1696	1.0659	0.9174	0.6744	0.4457	0.2566	0.1838	0.1834	0.1835	0.2956	0.823	0.1902
76	1.2374	1.1928	1.0079	0.8667	0.6294	0.3962	0.214	0.1887	0.1845	0.1814	0.2386	0.7048	1.231	1.1564	1.0302	0.8783	0.6641	0.4295	0.2407	0.1812	0.1843	0.183	0.2639	0.7297	1.2056	1.1536	1.0291	0.8568	0.6727	0.4151	0.2198	0.1856	0.1778	0.1794	0.2772	0.7206	1.2281	1.1676	1.0615	0.909	0.6628	0.4281	0.2726	0.1827	0.1835	0.1836	0.2786	0.8047	0.1883
77	1.24	1.1942	1.0024	0.8573	0.6175	0.3797	0.2052	0.191	0.185	0.1826	0.2242	0.6936	1.2436	1.1531	1.0235	0.8694	0.6522	0.4141	0.2249	0.1871	0.184	0.1802	0.2475	0.7168	1.2036	1.1431	1.0322	0.8468	0.6607	0.4004	0.2075	0.1825	0.1774	0.1793	0.2607	0.7094	1.2269	1.1636	1.0558	0.9001	0.6505	0.4131	0.2151	0.1815	0.183	0.1833	0.2617	0.7937	0.1865
78	1.2354	1.186	0.9978	0.8491	0.6043	0.3648	0.1986	0.1879	0.1858	0.181	0.2113	0.6812	1.2176	1.1495	1.0188	0.8616	0.6403	0.3997	0.2106	0.1803	0.1831	0.1807	0.2329	0.7048	1.2037	1.1403	1.0286	0.8391	0.6478	0.3855	0.1968	0.182	0.1778	0.179	0.2456	0.6956	1.2257	1.1597	1.0491	0.8911	0.6388	0.399	0.2053	0.1816	0.183	0.1827	0.2456	0.7775	0.1891
79	1.2324	1.183	0.9922	0.8416	0.5928	0.3493	0.1957	0.1871	0.1843	0.1804	0.1997	0.6693	1.2158	1.1462	1.0138	0.853	0.6289	0.3834	0.1993	0.1804	0.1831	0.1801	0.2182	0.6927	1.2007	1.1355	1.0118	0.8298	0.6369	0.3711	0.1974	0.1813	0.1776	0.1784	0.2305	0.6841	1.2242	1.1561	1.0421	0.8829	0.6265	0.3827	0.2098	0.1806	0.182	0.1822	0.2313	0.7721	0.1899
80	1.2301	1.1811	0.9851	0.8318	0.5804	0.3339	0.1937	0.1879	0.1839	0.1808	0.1911	0.6573	1.2125	1.1419	1.0078	0.843	0.6194	0.3688	0.1925	0.1797	0.1831	0.18	0.2056	0.6803	1.2003	1.1335	1.0148	0.8222	0.6233	0.3562	0.19	0.1814	0.1769	0.1782	0.2165	0.6706	1.2231	1.1517	1.0363	0.8747	0.6142	0.3691	0.19	0.1809	0.1827	0.1822	0.2174	0.7491	0.1849
81	1.2286	1.1805	0.9808	0.8237	0.5705	0.3194	0.1935	0.1883	0.1837	0.181	0.1853	0.6459	1.21	1.14	1.0016	0.8368	0.6045	0.3534	0.1884	0.1804	0.1838	0.1795	0.1957	0.6681	1.1989	1.1301	1.0066	0.8133	0.6118	0.3417	0.1867	0.1813	0.1784	0.1783	0.2048	0.6598	1.2224	1.1488	1.0307	0.8666	0.601	0.3553	0.1883	0.18	0.1826	0.1829	0.2073	0.7374	0.1853
82	1.2276	1.1808	0.9763	0.8188	0.5577	0.3044	0.1925	0.1884	0.1837	0.1803	0.182	0.6341	1.2103	1.1352	0.9965	0.8272	0.5944	0.3391	0.1866	0.18	0.1829	0.1798	0.1881	0.6578	1.1961	1.1283	1.0034	0.8055	0.5991	0.3285	0.1856	0.1814	0.1778	0.179	0.1952	0.6467	1.2194	1.1449	1.0255	0.8563	0.5905	0.3383	0.1864	0.1801	0.1818	0.1828	0.197	0.722	0.1845
83	1.2256	1.175	0.9733	0.8104	0.546	0.2912	0.1912	0.1873	0.184	0.1798	0.1806	0.6231	1.2074	1.1314	0.9908	0.8185	0.5818	0.3246	0.1855	0.18	0.1828	0.1797	0.1842	0.6438	1.1946	1.1229	0.9964	0.7975	0.5872	0.3134	0.1874	0.1812	0.1766	0.1789	0.1879	0.6356	1.2171	1.1434	1.0182	0.8472	0.5782	0.3246	0.1844	0.1792	0.1818	0.1822	0.1914	0.7105	0.1846
84	1.2245	1.1712	0.9624	0.7987	0.5342	0.2767	0.1915	0.187	0.1834	0.1826	0.1795	0.6111	1.2058	1.1306	0.9855	0.8105	0.5696	0.3099	0.1852	0.1785	0.1828	0.1789	0.182	0.6322	1.1933	1.1188	0.9828	0.7891	0.5754	0.2996	0.184	0.1806	0.1767	0.1786	0.1833	0.6219	1.2171	1.1374	1.0133	0.8405	0.5669	0.3099	0.1861	0.1789	0.1819	0.1814	0.1885	0.6981	0.1846
85	1.2223	1.1651	0.9572	0.7904	0.5227	0.2629	0.191	0.1857	0.1835	0.1796	0.1792	0.5975	1.2035	1.126	0.9803	0.8029	0.5578	0.2957	0.1841	0.1799	0.1829	0.1797	0.1811	0.6205	1.1904	1.1146	0.977	0.78	0.5643	0.2862	0.1839	0.181	0.1764	0.1777	0.1816	0.6095	1.2277	1.1358	1.0088	0.8308	0.5535	0.2974	0.1871	0.1791	0.1821	0.1818	0.1866	0.6806	0.1846
86	1.2224	1.1618	0.9522	0.7809	0.5129	0.2495	0.1909	0.187	0.1838	0.1799	0.1781	0.5868	1.2017	1.1226	0.9754	0.7934	0.5467	0.2818	0.1838	0.1794	0.1829	0.1795	0.1795	0.6075	1.1891	1.1115	0.9811	0.772	0.5528	0.2719	0.1839	0.1802	0.1765	0.1775	0.1802	0.5997	1.2127	1.1329	1.0013	0.8252	0.5434	0.2817	0.1833	0.1822	0.1822	0.1817	0.1851	0.667	0.1844
87	1.22	1.1605	0.9477	0.7749	0.4997	0.2364	0.1903	0.1871	0.1836	0.1798	0.178	0.5755	1.2007	1.1187	0.9686	0.7867	0.5359	0.2676	0.1833	0.1785	0.1825	0.1797	0.1792	0.5962	1.1892	1.1089	0.9724	0.7638	0.5407	0.2587	0.1839	0.1803	0.1769	0.1776	0.1796	0.5858	1.2102	1.1269	0.9963	0.8142	0.5318	0.268	0.1821	0.1794	0.1815	0.181	0.1863	0.6541	0.1841
88	1.2218	1.1548	0.9413	0.7681	0.4893	0.2251	0.1904	0.1872	0.1832	0.1796	0.1775	0.5649	1.2018	1.1158	0.9649	0.7787	0.5247	0.2551	0.1835	0.1781	0.1829	0.1793	0.1794	0.5838	1.1883	1.106	0.9601	0.7563	0.5305	0.2468	0.1971	0.1801	0.1769	0.1776	0.1787	0.5741	1.2104	1.1243	0.9942	0.8082	0.5205	0.2551	0.183	0.1788	0.1821	0.1817	0.1839	0.6419	0.1844
89	1.2151	1.1521	0.9366	0.7578	0.4774	0.2141	0.1903	0.1869	0.1831	0.1804	0.1777	0.552	1.1983	1.1134	0.9585	0.7711	0.5119	0.2415	0.1837	0.1779	0.1823	0.1803	0.1782	0.5728	1.1857	1.1001	0.9625	0.7492	0.5195	0.2344	0.1858	0.1802	0.1769	0.1777	0.1778	0.5613	1.2085	1.1204	0.9849	0.7973	0.512	0.2424	0.1856	0.1795	0.1806	0.1813	0.1837	0.6285	0.1845
90	1.2146	1.149	0.9328	0.7532	0.467	0.2054	0.1898	0.1854	0.1831	0.181	0.1766	0.5407	1.1962	1.1101	0.954	0.7633	0.502	0.2295	0.183	0.1783	0.1824	0.1794	0.1779	0.5613	1.1845	1.099	0.9561	0.7407	0.5084	0.2223	0.1824	0.1803	0.1765	0.1784	0.1778	0.5503	1.2061	1.1179	0.9781	0.792	0.4982	0.2305	0.1823	0.1812	0.1809	0.181	0.1829	0.6169	0.1844
91	1.2127	1.1443	0.9316	0.7416	0.4557	0.1988	0.1898	0.1865	0.183	0.1821	0.1777	0.5296	1.1952	1.1056	0.948	0.7576	0.4919	0.2179	0.1827	0.1792	0.1823	0.1789	0.1789	0.5479	1.183	1.0938	0.9506	0.7315	0.4966	0.2111	0.1946	0.1794	0.1757	0.1768	0.1779	0.5383	1.2047	1.1132	0.9745	0.7812	0.4852	0.2192	0.1822	0.179	0.1813	0.1811	0.1837	0.6014	0.1837
92	1.2097	1.1451	0.9193	0.7326	0.4454	0.1946	0.1889	0.1866	0.1825	0.1785	0.1762	0.5178	1.1943	1.1004	0.9415	0.7469	0.4805	0.2073	0.1821	0.1793	0.1815	0.1789	0.1774	0.5373	1.1854	1.091	0.9454	0.723	0.4859	0.2011	0.2501	0.1793	0.1757	0.1788	0.1771	0.5266	1.2025	1.1095	0.9669	0.7736	0.4753	0.2105	0.1845	0.1787	0.1803	0.1807	0.1856	0.5905	0.1837
93	1.2092	1.1371	0.9175	0.7273	0.4343	0.1917	0.1891	0.1858	0.1824	0.1795	0.176	0.5073	1.1914	1.0984	0.9374	0.7384	0.4701	0.1996	0.1821	0.179	0.1819	0.1787	0.1771	0.5253	1.1785	1.0864	0.9311	0.7165	0.4745	0.1931	0.2166	0.1792	0.1755	0.1766	0.1767	0.5148	1.2053	1.1067	0.9617	0.7672	0.4646	0.2001	0.184	0.1779	0.1802	0.1812	0.1828	0.5751	0.1879
94	1.2073	1.1319	0.908	0.7174	0.4248	0.1905	0.189	0.1854	0.1827	0.1796	0.1759	0.496	1.2052	1.0937	0.9319	0.7335	0.4585	0.1942	0.1838	0.1777	0.1813	0.1795	0.1772	0.5139	1.1775	1.0851	0.9247	0.7101	0.4645	0.1878	0.1818	0.1795	0.1755	0.1867	0.1765	0.503	1.201	1.1025	0.9594	0.7603	0.4551	0.1943	0.2209	0.1804	0.1809	0.1807	0.1836	0.5627	0.1833
95	1.2054	1.1276	0.9022	0.7093	0.4155	0.1899	0.1887	0.1855	0.1822	0.1792	0.1768	0.4848	1.1881	1.0918	0.9266	0.7242	0.4498	0.1909	0.1815	0.179	0.1815	0.1791	0.1767	0.5023	1.1773	1.0794	0.9283	0.7006	0.4537	0.1844	0.1823	0.1797	0.1751	0.1771	0.1773	0.4923	1.1986	1.1043	0.9504	0.7514	0.4439	0.1908	0.1828	0.1797	0.1801	0.1804	0.1819	0.5522	0.1827
96	1.2052	1.1242	0.8997	0.7009	0.4023	0.1881	0.1886	0.185	0.1821	0.1784	0.1768	0.4732	1.1863	1.0885	0.9204	0.7152	0.4372	0.1873	0.1818	0.1785	0.181	0.1784	0.1762	0.4919	1.1746	1.0767	0.9238	0.6927	0.4432	0.182	0.1995	0.1793	0.1751	0.177	0.1766	0.4801	1.2019	1.1031	0.9454	0.7431	0.4329	0.1871	0.1814	0.1773	0.1818	0.1803	0.1816	0.5393	0.1829
97	1.2022	1.1216	0.8953	0.6934	0.3922	0.1883	0.1895	0.185	0.1823	0.1779	0.1754	0.4635	1.1873	1.0835	0.916	0.708	0.4264	0.1857	0.181	0.1781	0.1815	0.1788	0.1763	0.4793	1.1729	1.0725	0.9206	0.6859	0.4329	0.1804	0.1821	0.1792	0.1751	0.1762	0.1759	0.4692	1.1963	1.0912	0.94	0.7352	0.4223	0.1875	0.1819	0.1775	0.1802	0.1805	0.1828	0.5237	0.1828
98	1.2029	1.1162	0.8869	0.686	0.3825	0.1871	0.1882	0.1857	0.1841	0.1778	0.1754	0.4522	1.1843	1.0817	0.9096	0.7002	0.4165	0.1849	0.1814	0.1767	0.1814	0.179	0.1767	0.468	1.1723	1.0691	0.9079	0.6782	0.4203	0.1792	0.1812	0.1789	0.1754	0.1773	0.1761	0.4584	1.1934	1.0878	0.9343	0.7289	0.412	0.185	0.1824	0.1779	0.1799	0.1802	0.1813	0.5167	0.1835
99	1.1998	1.113	0.8811	0.6776	0.3721	0.1878	0.188	0.1863	0.1822	0.1794	0.1815	0.4421	1.1816	1.0773	0.9075	0.6922	0.4054	0.1839	0.1826	0.1773	0.1813	0.179	0.1762	0.4584	1.1693	1.0656	0.9084	0.6708	0.4097	0.1794	0.1817	0.1793	0.1761	0.1763	0.1762	0.4469	1.1931	1.0844	0.9291	0.7194	0.4037	0.1841	0.1826	0.1775	0.1796	0.1806	0.1814	0.5086	0.1837
100	1.2005	1.112	0.877	0.6706	0.3621	0.1864	0.1883	0.1852	0.1823	0.1787	0.1752	0.4313	1.1804	1.0738	0.9011	0.6848	0.3955	0.1832	0.1816	0.1789	0.1811	0.1787	0.1762	0.447	1.1676	1.0619	0.9041	0.6633	0.3997	0.1785	0.1815	0.1786	0.1753	0.176	0.1758	0.4355	1.1924	1.0816	0.9234	0.7127	0.3915	0.1836	0.1971	0.1778	0.1798	0.1804	0.1818	0.4921	0.1839
101	1.1971	1.1065	0.8708	0.6644	0.3529	0.1862	0.1886	0.1853	0.182	0.1785	0.1756	0.4211	1.1803	1.0705	0.8951	0.6773	0.3855	0.183	0.1809	0.1834	0.1808	0.1777	0.1768	0.436	1.1664	1.0633	0.8916	0.6554	0.3917	0.1782	0.1812	0.1785	0.1752	0.1791	0.1761	0.4249	1.1908	1.078	0.9176	0.705	0.3808	0.183	0.1842	0.18	0.1795	0.1799	0.1811	0.4777	0.1864
102	1.1973	1.1039	0.8659	0.6571	0.3432	0.1862	0.1878	0.1847	0.1824	0.1783	0.1751	0.4106	1.1768	1.0682	0.8907	0.6708	0.3759	0.1825	0.1809	0.1774	0.1811	0.1779	0.1759	0.425	1.164	1.0544	0.8913	0.6478	0.3813	0.1775	0.1881	0.1788	0.175	0.1758	0.1762	0.4145	1.1871	1.074	0.9127	0.6975	0.3721	0.1836	0.1842	0.1775	0.1796	0.1804	0.1812	0.473	0.1829
103	1.1949	1.099	0.8598	0.6471	0.3331	0.1862	0.1876	0.1843	0.1824	0.1778	0.175	0.4	1.178	1.0634	0.8839	0.6624	0.3652	0.1822	0.1807	0.1765	0.1803	0.1771	0.1755	0.4144	1.1631	1.0514	0.8865	0.6406	0.37	0.1776	0.1823	0.1796	0.1742	0.1757	0.1755	0.4031	1.1865	1.0703	0.9052	0.6904	0.3619	0.1827	0.187	0.1779	0.1794	0.1804	0.1809	0.4545	0.1826
104	1.1936	1.0941	0.8574	0.6398	0.3251	0.1861	0.1878	0.1844	0.1818	0.1777	0.175	0.3901	1.1772	1.0592	0.8793	0.6553	0.3604	0.1818	0.1815	0.1774	0.1808	0.178	0.1762	0.4041	1.1621	1.0482	0.8821	0.6327	0.3594	0.1775	0.1809	0.1783	0.1747	0.1766	0.1755	0.3929	1.1842	1.0671	0.9015	0.6815	0.3519	0.1839	0.1805	0.1777	0.1791	0.1798	0.1805	0.449	0.1824
105	1.1911	1.0908	0.8496	0.6324	0.3144	0.186	0.1879	0.1847	0.1818	0.181	0.1752	0.3798	1.1737	1.0578	0.8738	0.6514	0.3459	0.182	0.1803	0.1798	0.1804	0.1783	0.1761	0.3934	1.1727	1.0451	0.8722	0.625	0.35	0.1769	0.1811	0.1783	0.1748	0.1756	0.1747	0.3827	1.1829	1.0635	0.895	0.6728	0.3418	0.1817	0.1802	0.1773	0.179	0.1796	0.1806	0.4357	0.1832
106	1.1909	1.0868	0.8444	0.625	0.3051	0.1855	0.1881	0.186	0.1811	0.1787	0.1748	0.3698	1.1698	1.0589	0.8687	0.6411	0.3373	0.1814	0.1812	0.1765	0.1804	0.1772	0.1756	0.383	1.1579	1.0418	0.8612	0.6176	0.3402	0.1772	0.1832	0.178	0.1745	0.1765	0.1749	0.3718	1.1825	1.06	0.8919	0.6658	0.331	0.1823	0.1803	0.1772	0.1789	0.1811	0.1816	0.4224	0.1832
107	1.1877	1.0858	0.8387	0.6225	0.2959	0.1854	0.188	0.184	0.1813	0.1788	0.1748	0.3601	1.1715	1.05	0.8633	0.6333	0.3294	0.1815	0.1808	0.1771	0.1804	0.1782	0.1756	0.3725	1.157	1.0368	0.8653	0.6101	0.331	0.1769	0.1818	0.1779	0.174	0.1759	0.1753	0.3618	1.1801	1.0587	0.8852	0.659	0.3224	0.185	0.1803	0.1816	0.1793	0.1795	0.1808	0.4094	0.1827
108	1.1866	1.0793	0.8341	0.6105	0.2869	0.1848	0.1882	0.184	0.1815	0.1775	0.1743	0.3507	1.1687	1.0446	0.8579	0.6249	0.3183	0.1808	0.1808	0.176	0.1801	0.1788	0.1754	0.363	1.1549	1.0334	0.8576	0.6024	0.3208	0.1765	0.1811	0.178	0.1746	0.1768	0.1749	0.3517	1.178	1.0516	0.8794	0.6545	0.3117	0.1814	0.1793	0.1769	0.1789	0.1795	0.1806	0.4107	0.1825
109	1.1857	1.0765	0.829	0.6033	0.2788	0.1852	0.187	0.1842	0.1809	0.1775	0.1751	0.341	1.1674	1.0421	0.8534	0.6196	0.3089	0.1813	0.1819	0.1764	0.1797	0.1776	0.1757	0.3524	1.1541	1.0298	0.8533	0.5964	0.3121	0.1765	0.1872	0.1777	0.1742	0.1748	0.1747	0.3422	1.1761	1.049	0.8737	0.6446	0.3032	0.1809	0.1803	0.1786	0.1791	0.1798	0.1806	0.3892	0.1826
110	1.1843	1.0731	0.8266	0.5971	0.2695	0.1846	0.1873	0.1839	0.1819	0.1772	0.174	0.3314	1.1654	1.0399	0.8472	0.6108	0.3011	0.181	0.18	0.1756	0.1798	0.1775	0.1754	0.3438	1.1516	1.0265	0.8466	0.5894	0.3021	0.1757	0.1809	0.1777	0.1746	0.1759	0.1746	0.3325	1.1753	1.0449	0.8685	0.6364	0.2935	0.1833	0.1802	0.1766	0.1792	0.1793	0.1802	0.3776	0.1827
111	1.1822	1.0704	0.8184	0.5891	0.2627	0.1846	0.1874	0.1848	0.1812	0.1768	0.174	0.3227	1.1639	1.0354	0.8431	0.6024	0.2913	0.1813	0.1801	0.1759	0.18	0.1771	0.175	0.3334	1.1488	1.0217	0.8438	0.5813	0.2946	0.1759	0.1797	0.1785	0.1741	0.1756	0.1747	0.3227	1.173	1.0438	0.8625	0.6278	0.2865	0.1821	0.1795	0.1771	0.1788	0.1788	0.1805	0.3748	0.1823
112	1.1824	1.0647	0.8213	0.5818	0.2534	0.1847	0.187	0.1842	0.1813	0.178	0.1751	0.3132	1.1623	1.0336	0.8391	0.5965	0.2825	0.181	0.1803	0.1762	0.1804	0.1769	0.1766	0.3233	1.149	1.0191	0.8385	0.575	0.2849	0.1759	0.1852	0.1776	0.175	0.1751	0.1747	0.3135	1.1728	1.039	0.8585	0.6237	0.276	0.1807	0.1837	0.1762	0.179	0.1799	0.1834	0.3577	0.1827
113	1.1791	1.0602	0.8075	0.5744	0.2451	0.1844	0.1866	0.1832	0.1805	0.1775	0.1739	0.304	1.1595	1.029	0.8332	0.5895	0.2738	0.1801	0.1807	0.1754	0.1804	0.1765	0.1752	0.3137	1.1477	1.0162	0.8329	0.5678	0.2754	0.1756	0.1796	0.1772	0.1738	0.175	0.1742	0.304	1.1694	1.0354	0.852	0.6144	0.2676	0.1803	0.1793	0.1768	0.1783	0.1814	0.1804	0.346	0.1817
114	1.1783	1.0563	0.8051	0.5669	0.2376	0.1844	0.1869	0.183	0.1808	0.1778	0.1738	0.2954	1.1583	1.0271	0.8286	0.583	0.2668	0.1803	0.1818	0.1763	0.1797	0.1769	0.1751	0.3047	1.1464	1.0122	0.8159	0.5623	0.2676	0.1753	0.1865	0.1778	0.1737	0.1747	0.1746	0.2957	1.1688	1.0325	0.848	0.6071	0.261	0.1808	0.1794	0.1762	0.1783	0.1789	0.1799	0.3359	0.1823
115	1.1749	1.052	0.7998	0.56	0.2306	0.1841	0.188	0.1831	0.1801	0.177	0.1737	0.2867	1.157	1.0214	0.8223	0.5758	0.2577	0.1803	0.1801	0.1758	0.1793	0.1769	0.1754	0.296	1.1491	1.0089	0.8188	0.5534	0.2582	0.1754	0.1993	0.1776	0.1742	0.1747	0.1751	0.2859	1.1661	1.0274	0.8412	0.6001	0.252	0.1816	0.1797	0.1774	0.1783	0.1786	0.1797	0.3275	0.1826
116	1.1736	1.0507	0.7936	0.5531	0.2223	0.1846	0.1867	0.184	0.1806	0.1773	0.1738	0.2784	1.1565	1.0186	0.8174	0.5688	0.249	0.1803	0.1796	0.1758	0.1794	0.1766	0.1748	0.2871	1.1418	1.0047	0.8096	0.5465	0.2508	0.1754	0.1794	0.1771	0.1737	0.1748	0.1743	0.2773	1.1659	1.0244	0.8365	0.5934	0.2426	0.1804	0.1794	0.1755	0.178	0.1787	0.1801	0.3177	0.182
117	1.1717	1.0463	0.788	0.5478	0.2156	0.1844	0.1863	0.1832	0.1805	0.1765	0.1734	0.2706	1.1548	1.0147	0.8124	0.5614	0.2408	0.18	0.1827	0.1766	0.1793	0.1767	0.175	0.2781	1.1389	1.0015	0.8098	0.5396	0.2421	0.1749	0.1794	0.1773	0.1737	0.1746	0.1739	0.2706	1.1619	1.0207	0.8301	0.5855	0.2346	0.1799	0.179	0.1758	0.178	0.1781	0.1797	0.3103	0.1814
118	1.1704	1.0437	0.7834	0.5399	0.2098	0.1844	0.1864	0.1838	0.1806	0.1766	0.1736	0.2618	1.152	1.0115	0.8091	0.5555	0.2337	0.1798	0.1799	0.1752	0.1801	0.1768	0.1746	0.2695	1.1387	0.9995	0.8058	0.5337	0.2355	0.1756	0.1824	0.1769	0.1743	0.175	0.1744	0.2601	1.1619	1.0164	0.8284	0.5798	0.2268	0.1798	0.1794	0.1756	0.1783	0.179	0.1795	0.3058	0.1805
119	1.1675	1.0379	0.7819	0.5326	0.2044	0.1839	0.1863	0.1855	0.1803	0.177	0.1738	0.2538	1.1504	1.0089	0.8028	0.5479	0.2258	0.1812	0.1795	0.1758	0.1795	0.1767	0.1745	0.2611	1.1357	0.9958	0.7974	0.5259	0.2271	0.1751	0.1798	0.1777	0.1734	0.1743	0.1741	0.252	1.1595	1.0135	0.8217	0.5719	0.2197	0.1799	0.1792	0.1755	0.1783	0.1786	0.1794	0.2896	0.1811
120	1.1683	1.0351	0.7722	0.5265	0.2003	0.1838	0.1862	0.1827	0.1803	0.1765	0.1734	0.2455	1.1489	1.0045	0.798	0.5414	0.2188	0.1795	0.1789	0.1752	0.1793	0.1765	0.1745	0.2528	1.1354	0.9943	0.7853	0.52	0.2208	0.1751	0.1792	0.1769	0.1733	0.1747	0.1738	0.2438	1.1585	1.0094	0.816	0.5674	0.2155	0.1801	0.1798	0.1759	0.1778	0.1791	0.1797	0.2867	0.1808
121	1.165	1.0316	0.769	0.5184	0.1964	0.1833	0.1869	0.1852	0.1819	0.1758	0.1731	0.2383	1.1482	1.0005	0.7932	0.534	0.2121	0.1796	0.1791	0.1758	0.1795	0.1774	0.1741	0.2449	1.1347	0.9889	0.7842	0.513	0.2138	0.1756	0.1798	0.1772	0.1738	0.174	0.1737	0.2356	1.1554	1.006	0.8097	0.5571	0.2077	0.1803	0.1787	0.1762	0.1775	0.1781	0.1789	0.2745	0.1808
122	1.1617	1.028	0.7621	0.5126	0.1945	0.1833	0.1878	0.182	0.1797	0.1757	0.1731	0.2307	1.1478	0.9972	0.7872	0.5281	0.2061	0.1794	0.179	0.1747	0.179	0.1764	0.1742	0.2368	1.1308	0.9835	0.7798	0.5058	0.2086	0.1746	0.1786	0.1762	0.1733	0.1742	0.1736	0.2279	1.1538	1.0018	0.8043	0.5512	0.2007	0.1794	0.1785	0.1752	0.178	0.1777	0.1788	0.2682	0.1807
123	1.1604	1.0236	0.7576	0.5051	0.1917	0.1832	0.1861	0.1821	0.1803	0.1757	0.173	0.2234	1.1437	0.9939	0.7831	0.5209	0.2004	0.1793	0.1785	0.175	0.1788	0.1764	0.1741	0.2297	1.1304	0.9797	0.7765	0.4997	0.2033	0.1747	0.1812	0.1765	0.1738	0.1739	0.1735	0.2206	1.1542	0.9993	0.7995	0.5437	0.1969	0.1798	0.1791	0.1751	0.1772	0.178	0.1789	0.2629	0.1813
124	1.159	1.0209	0.7525	0.5054	0.1905	0.1836	0.186	0.1819	0.1808	0.176	0.1732	0.2166	1.1431	0.9907	0.7785	0.5146	0.1963	0.1794	0.1789	0.1751	0.1788	0.1764	0.1742	0.2218	1.1278	0.977	0.7642	0.4934	0.1992	0.1748	0.2135	0.1765	0.1734	0.1741	0.1735	0.2139	1.1513	0.9962	0.7941	0.5379	0.1924	0.1794	0.201	0.1769	0.1777	0.1785	0.1786	0.2525	0.1833
125	1.1564	1.0161	0.747	0.4952	0.1888	0.1827	0.1854	0.1824	0.1793	0.1761	0.1725	0.2097	1.1401	0.9875	0.7732	0.5087	0.193	0.1796	0.1783	0.1759	0.1787	0.1764	0.1741	0.2143	1.1258	0.9724	0.7682	0.4867	0.195	0.174	0.1791	0.1765	0.1736	0.1739	0.1733	0.2068	1.1493	0.9916	0.7897	0.5315	0.1898	0.1801	0.1783	0.1765	0.1769	0.1779	0.179	0.2469	0.1806
126	1.1558	1.0141	0.7426	0.4866	0.1882	0.1859	0.1855	0.1818	0.1793	0.1757	0.1727	0.2032	1.1398	0.9831	0.7686	0.502	0.1907	0.1792	0.1799	0.1747	0.1788	0.1767	0.1743	0.2074	1.1262	0.9697	0.755	0.4802	0.1933	0.1744	0.183	0.177	0.1729	0.1739	0.1732	0.2011	1.1478	0.9897	0.7842	0.523	0.1875	0.1848	0.1812	0.175	0.1801	0.1792	0.1791	0.2407	0.1805
127	1.1528	1.0098	0.7378	0.4795	0.1875	0.1831	0.1853	0.182	0.1797	0.1755	0.1729	0.1975	1.1369	0.9796	0.7631	0.4958	0.1883	0.1789	0.1782	0.1748	0.1782	0.1761	0.1742	0.2017	1.1235	0.9668	0.7483	0.4736	0.1909	0.1742	0.1787	0.1764	0.1728	0.1734	0.1731	0.1958	1.1457	0.9844	0.7793	0.518	0.1864	0.1789	0.1843	0.1747	0.1767	0.178	0.1792	0.2356	0.1805
128	1.1508	1.006	0.7323	0.474	0.1872	0.1827	0.1851	0.1814	0.1794	0.1764	0.1726	0.1922	1.1362	0.9764	0.7583	0.4883	0.188	0.1789	0.1783	0.1762	0.1781	0.1758	0.1733	0.1956	1.121	0.9621	0.7439	0.4664	0.1893	0.1739	0.1785	0.1764	0.1731	0.1742	0.173	0.191	1.1453	0.9808	0.7731	0.5108	0.1841	0.1787	0.1789	0.1752	0.1776	0.1791	0.178	0.2276	0.1805
129	1.1499	1.0043	0.7277	0.469	0.1859	0.183	0.1853	0.1821	0.179	0.1753	0.1723	0.1876	1.1358	0.9735	0.7547	0.4838	0.185	0.1786	0.1782	0.1742	0.1781	0.1752	0.1738	0.1906	1.1193	0.9592	0.7438	0.4612	0.1879	0.1742	0.2048	0.1761	0.1727	0.1734	0.1729	0.1874	1.1434	0.9788	0.7684	0.5043	0.1839	0.1823	0.1786	0.1749	0.1769	0.1779	0.179	0.2257	0.181
130	1.1474	0.9984	0.7245	0.4614	0.1859	0.182	0.1849	0.1811	0.1791	0.1751	0.1722	0.1832	1.1324	0.9696	0.749	0.4761	0.1843	0.1793	0.1788	0.1737	0.1781	0.1753	0.1732	0.1862	1.1181	0.9544	0.7364	0.4545	0.1871	0.1737	0.1808	0.1755	0.1727	0.1735	0.1729	0.1849	1.1408	0.9739	0.7635	0.4971	0.1854	0.1786	0.1777	0.1746	0.177	0.1781	0.1781	0.222	0.1806
131	1.146	0.9962	0.7191	0.4545	0.1856	0.1823	0.1851	0.1814	0.1795	0.1766	0.1722	0.1808	1.1308	0.9668	0.7452	0.4703	0.185	0.1794	0.178	0.174	0.1784	0.1755	0.1735	0.1827	1.1169	0.9522	0.7433	0.4485	0.187	0.1739	0.1869	0.1761	0.1728	0.174	0.1725	0.1834	1.1395	0.9714	0.7593	0.492	0.1825	0.1798	0.1784	0.1773	0.177	0.1789	0.1831	0.2208	0.1798
132	1.1448	0.9912	0.7142	0.448	0.1852	0.1834	0.185	0.1814	0.1793	0.1757	0.172	0.1793	1.1283	0.9634	0.7408	0.4638	0.1827	0.1785	0.1779	0.1746	0.1783	0.1756	0.1761	0.1809	1.1146	0.9486	0.7299	0.4425	0.1866	0.1736	0.1798	0.1759	0.1728	0.1738	0.1724	0.182	1.1374	0.9674	0.7538	0.4838	0.182	0.1783	0.1857	0.1754	0.1768	0.1774	0.178	0.2179	0.1806
133	1.1415	0.9881	0.7097	0.4424	0.1852	0.1821	0.1853	0.1824	0.1789	0.1757	0.1723	0.1773	1.1268	0.9594	0.7372	0.4576	0.1824	0.1785	0.1802	0.1747	0.1775	0.1756	0.1735	0.1803	1.1124	0.9457	0.7193	0.4363	0.1861	0.1736	0.1784	0.1757	0.1724	0.1734	0.1728	0.1812	1.1354	0.9641	0.7492	0.4782	0.1816	0.1803	0.1784	0.174	0.1785	0.1773	0.1786	0.2179	0.1798
134	1.1439	0.9853	0.7042	0.436	0.1846	0.1825	0.1845	0.1822	0.1793	0.177	0.1717	0.177	1.1256	0.9568	0.7297	0.4516	0.1818	0.1781	0.1778	0.175	0.1773	0.1754	0.1875	0.1785	1.1102	0.9416	0.7205	0.43	0.1852	0.1734	0.1791	0.1762	0.1725	0.1731	0.1733	0.1808	1.1351	0.9602	0.7436	0.4725	0.1809	0.178	0.1773	0.1747	0.1765	0.1769	0.1776	0.2252	0.1795
135	1.1382	0.9812	0.6995	0.4333	0.1858	0.1819	0.1846	0.1811	0.1786	0.1754	0.1731	0.1765	1.1244	0.9527	0.7298	0.4463	0.1814	0.1782	0.1798	0.1737	0.178	0.1752	0.173	0.1776	1.1098	0.938	0.7136	0.4246	0.1849	0.1736	0.1901	0.176	0.1723	0.1735	0.1725	0.18	1.134	0.957	0.7396	0.4667	0.1807	0.1781	0.178	0.1739	0.1768	0.178	0.1779	0.2175	0.1816
136	1.1372	0.9777	0.6949	0.4237	0.1841	0.182	0.1843	0.1805	0.1786	0.1746	0.1718	0.1756	1.1215	0.9505	0.7208	0.4392	0.1815	0.1779	0.1775	0.1747	0.1779	0.1751	0.1725	0.1772	1.1068	0.9344	0.7054	0.4174	0.1844	0.1733	0.1776	0.1756	0.1718	0.1735	0.1722	0.1797	1.1311	0.9524	0.7339	0.4591	0.1802	0.1808	0.1784	0.1737	0.1769	0.1777	0.1774	0.2184	0.1788
137	1.1355	0.9735	0.6902	0.42	0.184	0.1823	0.1863	0.1811	0.1792	0.1753	0.1718	0.1752	1.1207	0.9459	0.7172	0.4343	0.1814	0.1779	0.1771	0.1786	0.1774	0.1748	0.1725	0.1765	1.1055	0.9316	0.7003	0.4116	0.1849	0.1735	0.1804	0.1758	0.172	0.1727	0.1728	0.1797	1.1296	0.9511	0.7292	0.4536	0.1804	0.178	0.1771	0.1739	0.1766	0.1767	0.1775	0.2149	0.179
138	1.1343	0.9708	0.6858	0.4116	0.184	0.1819	0.1854	0.181	0.1787	0.1744	0.1714	0.1747	1.1196	0.9418	0.7114	0.4281	0.1812	0.178	0.179	0.1732	0.1776	0.1753	0.173	0.1784	1.1043	0.9277	0.6938	0.4058	0.1864	0.173	0.178	0.1754	0.172	0.1728	0.172	0.1789	1.1281	0.9459	0.7245	0.4475	0.1796	0.1779	0.1773	0.1739	0.1766	0.1767	0.1777	0.2139	0.1788
139	1.1315	0.966	0.6807	0.4059	0.1834	0.1817	0.1846	0.1842	0.1798	0.1753	0.1715	0.1751	1.1172	0.9385	0.7066	0.4212	0.1804	0.178	0.1775	0.1737	0.1775	0.1747	0.1737	0.1752	1.1019	0.9241	0.6953	0.3999	0.1836	0.1731	0.1773	0.1755	0.1723	0.1729	0.1721	0.1788	1.1248	0.9425	0.7201	0.4412	0.1801	0.1779	0.1789	0.1737	0.1763	0.1769	0.1777	0.2155	0.179
140	1.129	0.9622	0.6765	0.4012	0.1831	0.1818	0.1863	0.1813	0.179	0.1747	0.1713	0.174	1.1159	0.9358	0.7026	0.4164	0.181	0.1779	0.178	0.1735	0.1773	0.1748	0.1724	0.175	1.101	0.9213	0.6843	0.3947	0.1839	0.1727	0.182	0.1752	0.1721	0.1725	0.1722	0.1788	1.1245	0.9402	0.7152	0.4347	0.179	0.1776	0.1801	0.1739	0.1763	0.1774	0.1774	0.214	0.1792
141	1.1296	0.9591	0.6727	0.3952	0.1835	0.1819	0.1842	0.1818	0.1786	0.1744	0.1713	0.1735	1.1132	0.9328	0.6989	0.4098	0.18	0.1779	0.1772	0.1733	0.1778	0.1744	0.1726	0.1747	1.0983	0.9177	0.68	0.3887	0.1834	0.173	0.181	0.1751	0.1727	0.173	0.1721	0.1781	1.1227	0.9368	0.7111	0.4372	0.1792	0.1775	0.1783	0.1737	0.1763	0.1772	0.1779	0.2171	0.1785
142	1.1263	0.9559	0.67	0.3896	0.1832	0.182	0.1845	0.1805	0.1792	0.1743	0.1709	0.1734	1.112	0.9287	0.6942	0.4045	0.18	0.1777	0.1771	0.1732	0.1769	0.1744	0.1727	0.1748	1.0968	0.9142	0.6745	0.3831	0.1829	0.1726	0.1815	0.175	0.1718	0.1727	0.1721	0.1784	1.1223	0.9322	0.7057	0.4235	0.1782	0.1782	0.1775	0.1738	0.1762	0.1773	0.1776	0.2254	0.1801
143	1.1242	0.951	0.6627	0.383	0.183	0.1814	0.1838	0.1804	0.1782	0.1749	0.1709	0.1732	1.111	0.9249	0.6889	0.399	0.1795	0.1774	0.1774	0.1735	0.1775	0.1746	0.1724	0.1751	1.0947	0.9106	0.672	0.3773	0.1844	0.1726	0.1776	0.1746	0.1716	0.1726	0.1713	0.1779	1.119	0.9291	0.7004	0.4171	0.1785	0.1777	0.1773	0.1736	0.1753	0.1796	0.1766	0.2181	0.1789
144	1.1254	0.9494	0.6581	0.3781	0.1828	0.1809	0.1836	0.18	0.1794	0.1742	0.171	0.1728	1.1083	0.9225	0.6838	0.3933	0.1794	0.177	0.1771	0.1729	0.1765	0.1745	0.1726	0.1743	1.0935	0.907	0.6653	0.3709	0.1833	0.1724	0.1766	0.1753	0.1729	0.1734	0.1713	0.1775	1.1169	0.9252	0.6959	0.4137	0.1787	0.1772	0.1768	0.1734	0.1755	0.176	0.1768	0.2147	0.1786
145	1.1195	0.9446	0.6555	0.3745	0.1829	0.1814	0.1842	0.1815	0.18	0.174	0.1712	0.1727	1.1064	0.9196	0.6798	0.3894	0.1792	0.1773	0.1769	0.1741	0.1774	0.1751	0.1723	0.1742	1.0911	0.9027	0.6608	0.3663	0.1834	0.1734	0.1768	0.175	0.1716	0.1724	0.1718	0.1778	1.1149	0.922	0.6956	0.4071	0.1781	0.1777	0.1763	0.1732	0.176	0.1763	0.177	0.2203	0.1784
146	1.1174	0.9406	0.65	0.3661	0.1829	0.1809	0.1839	0.1796	0.1779	0.1735	0.171	0.1723	1.1041	0.9162	0.6754	0.3811	0.1796	0.1769	0.1785	0.1726	0.1774	0.1742	0.1723	0.1739	1.0879	0.8992	0.6565	0.3604	0.1822	0.1727	0.1834	0.1748	0.1718	0.1721	0.1714	0.1772	1.1154	0.9186	0.6865	0.3994	0.1789	0.1769	0.177	0.1794	0.1754	0.1793	0.1766	0.2154	0.1796
147	1.1159	0.937	0.6458	0.3609	0.1825	0.1809	0.1835	0.1801	0.1774	0.1756	0.1707	0.173	1.1027	0.9125	0.6715	0.3758	0.1791	0.1772	0.1786	0.1737	0.1769	0.1741	0.1722	0.1741	1.0878	0.8975	0.651	0.3551	0.1828	0.1722	0.1818	0.1745	0.1717	0.1722	0.1716	0.1772	1.1121	0.9156	0.681	0.3945	0.1787	0.1801	0.1773	0.1732	0.1752	0.1764	0.177	0.2147	0.1782
148	1.1139	0.9355	0.6402	0.3548	0.1838	0.1807	0.1836	0.1818	0.1774	0.1737	0.1705	0.1725	1.1009	0.9101	0.6663	0.3701	0.1794	0.1767	0.1763	0.1738	0.1763	0.1743	0.1724	0.1737	1.0859	0.8938	0.6469	0.3492	0.1816	0.1727	0.178	0.1742	0.171	0.1718	0.1715	0.1771	1.1092	0.9121	0.6767	0.3903	0.1775	0.179	0.1766	0.1725	0.1756	0.1756	0.1765	0.2224	0.1779
149	1.1128	0.931	0.6356	0.3522	0.1818	0.1805	0.183	0.1809	0.1771	0.1743	0.1705	0.1723	1.0996	0.9055	0.6611	0.3646	0.1788	0.1784	0.1763	0.1735	0.1762	0.174	0.1723	0.1734	1.0851	0.8898	0.6415	0.3442	0.1826	0.1718	0.177	0.1745	0.171	0.172	0.171	0.1769	1.1109	0.9088	0.6724	0.3832	0.1778	0.1765	0.1753	0.1726	0.1752	0.178	0.1765	0.2147	0.1779
150	1.1095	0.9267	0.632	0.3456	0.1818	0.1806	0.183	0.1799	0.1774	0.1735	0.1704	0.1719	1.0973	0.9023	0.6573	0.3601	0.1826	0.1766	0.1763	0.1726	0.1772	0.1741	0.1721	0.1731	1.0829	0.886	0.6377	0.3387	0.1817	0.1716	0.1757	0.1742	0.1717	0.1719	0.171	0.1769	1.1063	0.9058	0.6652	0.3782	0.1775	0.1766	0.179	0.1732	0.1746	0.1759	0.1759	0.2191	0.1782
151	1.1087	0.9232	0.6271	0.34	0.1825	0.1804	0.1829	0.1797	0.1775	0.1749	0.1706	0.1727	1.0958	0.8992	0.6538	0.3543	0.1788	0.177	0.1763	0.1726	0.1767	0.1744	0.1719	0.1732	1.0802	0.8832	0.6331	0.3338	0.182	0.172	0.1837	0.1744	0.1711	0.172	0.1711	0.1768	1.1055	0.9024	0.663	0.3717	0.1775	0.1768	0.1756	0.1727	0.1752	0.1758	0.1767	0.2204	0.1784
152	1.1063	0.9192	0.6227	0.3344	0.182	0.1805	0.1827	0.1795	0.1775	0.1738	0.1704	0.1714	1.0941	0.8962	0.6489	0.3485	0.183	0.1767	0.1774	0.1734	0.1765	0.1741	0.172	0.1727	1.0796	0.8794	0.6281	0.3285	0.1816	0.1727	0.1796	0.174	0.1712	0.1728	0.1711	0.1768	1.1028	0.899	0.6577	0.3661	0.1782	0.1768	0.1772	0.1733	0.1777	0.176	0.1761	0.2188	0.1808
153	1.1041	0.9171	0.6185	0.3313	0.1815	0.1803	0.183	0.1793	0.1778	0.1737	0.1704	0.172	1.0916	0.8929	0.6441	0.3443	0.1785	0.177	0.1763	0.1728	0.1769	0.1741	0.1723	0.1734	1.0775	0.8766	0.6237	0.3226	0.1812	0.172	0.1768	0.1762	0.1709	0.1724	0.1708	0.1773	1.1004	0.8951	0.6539	0.3615	0.1768	0.1765	0.1757	0.1728	0.1768	0.1754	0.1764	0.2198	0.1795
154	1.1021	0.914	0.6142	0.3234	0.1815	0.1805	0.1825	0.1801	0.1773	0.1736	0.1705	0.1713	1.0897	0.888	0.6393	0.3381	0.1782	0.1766	0.1759	0.1726	0.1761	0.1747	0.1718	0.1725	1.0743	0.8728	0.6183	0.3178	0.1846	0.1716	0.1761	0.1736	0.171	0.172	0.1704	0.1765	1.0971	0.8912	0.6468	0.3557	0.1775	0.1765	0.177	0.1732	0.1751	0.1756	0.1764	0.2192	0.1779
155	1.1001	0.9096	0.6093	0.3189	0.1809	0.18	0.1859	0.1802	0.1771	0.1731	0.1698	0.1715	1.0876	0.8856	0.635	0.3332	0.1778	0.1766	0.176	0.1727	0.1759	0.1733	0.1718	0.1724	1.0715	0.869	0.6149	0.3127	0.1813	0.1713	0.1768	0.1738	0.1711	0.1714	0.1709	0.1761	1.0965	0.8883	0.6442	0.3508	0.1765	0.1765	0.1763	0.1725	0.1752	0.1757	0.1762	0.2156	0.1777
156	1.0986	0.907	0.6067	0.3146	0.1815	0.18	0.1832	0.18	0.1774	0.1732	0.1706	0.1712	1.0865	0.8825	0.6308	0.328	0.1784	0.1763	0.1761	0.1721	0.1758	0.1738	0.1719	0.173	1.0715	0.8688	0.6099	0.3077	0.1807	0.1717	0.1762	0.1743	0.1706	0.1717	0.1707	0.1763	1.0957	0.8847	0.6381	0.3456	0.1772	0.1767	0.1762	0.1727	0.1744	0.1755	0.1763	0.2176	0.1784
157	1.0979	0.9023	0.6007	0.309	0.1812	0.1798	0.1828	0.1797	0.1807	0.1793	0.1703	0.1709	1.0855	0.8802	0.6272	0.3228	0.1783	0.1761	0.176	0.1723	0.176	0.1741	0.1711	0.1723	1.068	0.8629	0.6059	0.3027	0.1815	0.1717	0.1755	0.1739	0.1719	0.1715	0.1708	0.1762	1.0938	0.8823	0.6353	0.3396	0.1764	0.1764	0.175	0.1723	0.175	0.1753	0.1762	0.216	0.1775
158	1.0962	0.8986	0.5966	0.3045	0.1809	0.1801	0.1823	0.1796	0.177	0.1732	0.1698	0.1708	1.0818	0.8767	0.6224	0.3177	0.179	0.1763	0.1754	0.172	0.1762	0.1732	0.1716	0.1721	1.0659	0.8591	0.6009	0.2969	0.1814	0.1712	0.1759	0.1733	0.1701	0.171	0.1703	0.1756	1.0911	0.8791	0.6287	0.334	0.1768	0.1759	0.1755	0.1718	0.1743	0.1748	0.1756	0.2149	0.1771
159	1.0929	0.8954	0.5923	0.2986	0.1806	0.18	0.1825	0.1803	0.1772	0.1731	0.1711	0.1709	1.0804	0.8724	0.6178	0.3126	0.178	0.177	0.1755	0.1714	0.1768	0.1732	0.1709	0.1725	1.0649	0.856	0.5992	0.2926	0.1808	0.1712	0.1761	0.1736	0.1708	0.1712	0.1703	0.176	1.0889	0.8745	0.6273	0.3297	0.1768	0.1762	0.176	0.1726	0.1745	0.175	0.176	0.2171	0.1772
160	1.0914	0.8929	0.5896	0.2955	0.1814	0.18	0.1832	0.1789	0.1773	0.1731	0.1702	0.1712	1.0791	0.8693	0.6136	0.3083	0.1782	0.1764	0.1756	0.1721	0.1761	0.1738	0.172	0.173	1.0633	0.8534	0.5916	0.2882	0.1824	0.1717	0.176	0.1737	0.1707	0.1715	0.1706	0.1763	1.0869	0.8714	0.6205	0.3248	0.1773	0.1762	0.1773	0.1731	0.1748	0.1758	0.176	0.2176	0.1779
161	1.0892	0.8877	0.5827	0.2893	0.1809	0.1804	0.1828	0.1792	0.1769	0.1736	0.1697	0.1708	1.0773	0.8657	0.6087	0.3024	0.1776	0.1758	0.1756	0.1734	0.1754	0.1734	0.1714	0.1726	1.0599	0.8487	0.5913	0.2829	0.1803	0.1709	0.1767	0.1753	0.1704	0.171	0.1702	0.176	1.0849	0.8682	0.6175	0.3187	0.1763	0.1759	0.1744	0.1723	0.1746	0.175	0.1754	0.2165	0.177
162	1.0877	0.8844	0.5816	0.285	0.1809	0.1798	0.1822	0.1796	0.1766	0.1722	0.1695	0.1712	1.0753	0.8628	0.6049	0.2978	0.1774	0.1759	0.1757	0.1721	0.1782	0.173	0.1711	0.1715	1.0582	0.8458	0.5845	0.2782	0.1807	0.1708	0.1798	0.1735	0.1702	0.1713	0.1701	0.1757	1.0851	0.8647	0.6132	0.3147	0.1769	0.1756	0.1759	0.1718	0.1742	0.1753	0.1756	0.2149	0.1776
163	1.085	0.8817	0.5752	0.2799	0.1805	0.1789	0.1817	0.1783	0.1762	0.1727	0.1692	0.1708	1.0729	0.8595	0.6005	0.2928	0.1791	0.1753	0.1748	0.171	0.1754	0.1731	0.1707	0.1714	1.0558	0.8421	0.579	0.2738	0.1801	0.1708	0.1753	0.1732	0.1696	0.1751	0.1701	0.1757	1.0838	0.8612	0.6058	0.3109	0.1758	0.1757	0.1811	0.1727	0.174	0.1768	0.175	0.2183	0.1771
164	1.0825	0.8773	0.5708	0.2756	0.1804	0.1789	0.1815	0.1781	0.1772	0.1725	0.1693	0.1706	1.0696	0.8554	0.5964	0.2879	0.1777	0.1758	0.1751	0.1723	0.1757	0.1729	0.1706	0.1717	1.0557	0.8387	0.5749	0.2691	0.1801	0.171	0.1748	0.1733	0.1698	0.171	0.1709	0.175	1.0795	0.858	0.6036	0.3031	0.1755	0.1756	0.1761	0.1728	0.1743	0.1754	0.1754	0.2174	0.178
165	1.0812	0.8741	0.5665	0.2719	0.1802	0.1794	0.182	0.1781	0.1762	0.1721	0.1692	0.1702	1.0691	0.8522	0.5921	0.2836	0.1769	0.1758	0.1749	0.1716	0.1757	0.1731	0.1703	0.171	1.0527	0.8362	0.5693	0.2656	0.1796	0.1707	0.1754	0.1733	0.1699	0.1705	0.1696	0.1753	1.0774	0.8539	0.5969	0.2985	0.176	0.1756	0.1747	0.1716	0.1743	0.175	0.1758	0.218	0.1771
166	1.0797	0.872	0.5629	0.266	0.1804	0.1795	0.1823	0.1788	0.1763	0.1732	0.1695	0.1733	1.0671	0.8487	0.5874	0.279	0.1767	0.1758	0.1769	0.1716	0.1751	0.1733	0.1708	0.1715	1.0515	0.8333	0.5717	0.2599	0.1804	0.1708	0.1769	0.1732	0.1703	0.1708	0.1702	0.175	1.0761	0.8514	0.5953	0.294	0.1761	0.1753	0.1752	0.1717	0.1738	0.175	0.1753	0.2185	0.177
167	1.0772	0.8668	0.5616	0.2614	0.18	0.1791	0.1813	0.1825	0.1759	0.172	0.1691	0.1699	1.0669	0.8464	0.5832	0.2742	0.1764	0.1768	0.1754	0.171	0.1754	0.1726	0.1718	0.1714	1.0487	0.8294	0.5616	0.2551	0.18	0.1702	0.1747	0.1736	0.1696	0.1713	0.1697	0.1747	1.0732	0.8485	0.5885	0.2893	0.1748	0.1751	0.1804	0.1718	0.1738	0.1747	0.1744	0.2245	0.1764
168	1.0744	0.8625	0.5538	0.2568	0.1798	0.179	0.1813	0.1781	0.176	0.1723	0.1693	0.1697	1.0633	0.8429	0.579	0.2693	0.1764	0.1749	0.1747	0.1712	0.175	0.1723	0.1701	0.171	1.0479	0.8252	0.5577	0.2508	0.1797	0.1703	0.1763	0.1737	0.1699	0.1704	0.1698	0.1749	1.0707	0.8439	0.5863	0.2848	0.1755	0.1748	0.1738	0.171	0.173	0.1743	0.1755	0.2219	0.1766
169	1.0744	0.8602	0.5504	0.2535	0.1803	0.1794	0.1817	0.1781	0.1762	0.1723	0.1692	0.1705	1.065	0.8403	0.5751	0.2656	0.1765	0.1754	0.1751	0.1713	0.1754	0.1728	0.1705	0.1708	1.0447	0.8219	0.5533	0.2462	0.1814	0.1705	0.1783	0.1728	0.1696	0.1705	0.1697	0.1749	1.0697	0.8409	0.5816	0.2811	0.1756	0.175	0.1755	0.1712	0.1737	0.175	0.1753	0.2189	0.1764
170	1.0713	0.8561	0.5478	0.2484	0.1796	0.1789	0.1812	0.1777	0.176	0.1719	0.1688	0.1697	1.0597	0.8362	0.5713	0.2623	0.1765	0.1751	0.1761	0.1717	0.1752	0.1722	0.1706	0.1709	1.0434	0.8191	0.5504	0.242	0.1799	0.1703	0.1751	0.1723	0.1695	0.1705	0.1695	0.1751	1.0685	0.8377	0.5774	0.2744	0.1758	0.1747	0.1737	0.1725	0.1739	0.1745	0.1747	0.2213	0.1764
171	1.0696	0.8517	0.5421	0.2447	0.1794	0.1785	0.1814	0.1777	0.1756	0.1709	0.1689	0.1694	1.0566	0.8331	0.5675	0.2561	0.1763	0.1745	0.174	0.1704	0.1749	0.1723	0.17	0.1704	1.0409	0.8155	0.5437	0.2382	0.1788	0.17	0.1751	0.1729	0.1691	0.1706	0.1691	0.1748	1.0652	0.8337	0.5732	0.278	0.1751	0.1787	0.1747	0.171	0.1735	0.174	0.1747	0.2239	0.1774
172	1.0677	0.8492	0.5387	0.2407	0.1796	0.1788	0.1809	0.1779	0.1764	0.1717	0.1692	0.1699	1.0557	0.8297	0.5624	0.2522	0.1766	0.1753	0.1745	0.1708	0.1748	0.1718	0.1701	0.1703	1.039	0.8119	0.5405	0.2339	0.1789	0.17	0.1747	0.1725	0.1691	0.17	0.1691	0.1744	1.0633	0.8305	0.5676	0.2672	0.1754	0.1745	0.1737	0.171	0.1742	0.1748	0.1749	0.2257	0.1764
173	1.0657	0.8472	0.535	0.2361	0.1801	0.1786	0.1814	0.1776	0.1771	0.1719	0.169	0.1701	1.054	0.8264	0.5581	0.2479	0.1782	0.1747	0.1748	0.1723	0.1745	0.1723	0.1703	0.1703	1.0362	0.8113	0.5355	0.23	0.1796	0.1697	0.1755	0.1728	0.1697	0.1701	0.1691	0.1742	1.0619	0.8276	0.565	0.2608	0.1746	0.1759	0.1748	0.171	0.174	0.1745	0.175	0.2318	0.1757
174	1.063	0.8435	0.5306	0.2318	0.18	0.1782	0.1801	0.1779	0.1754	0.1711	0.168	0.1696	1.0512	0.8232	0.5547	0.2443	0.1765	0.1747	0.1741	0.1706	0.1743	0.1721	0.1698	0.17	1.0336	0.8047	0.5331	0.2254	0.179	0.1698	0.1742	0.1721	0.169	0.17	0.1689	0.1738	1.0598	0.8244	0.56	0.2569	0.1746	0.1743	0.1732	0.171	0.1732	0.1746	0.1743	0.229	0.1765
175	1.0617	0.8395	0.5259	0.2283	0.1794	0.1784	0.1808	0.1777	0.1766	0.1717	0.1687	0.17	1.0499	0.8201	0.5505	0.2394	0.1756	0.1743	0.1744	0.1711	0.1762	0.1723	0.1706	0.1703	1.0328	0.8026	0.5297	0.2242	0.1785	0.1699	0.1743	0.1725	0.1695	0.1698	0.1692	0.1743	1.0588	0.8215	0.5571	0.2545	0.1744	0.1743	0.1745	0.1708	0.1732	0.1741	0.1753	0.229	0.1764
176	1.0599	0.8346	0.5218	0.224	0.179	0.1782	0.1809	0.1776	0.1753	0.1712	0.1705	0.1706	1.0461	0.8172	0.5463	0.2353	0.1759	0.1745	0.174	0.1706	0.1747	0.173	0.1698	0.1705	1.0305	0.7985	0.5261	0.2173	0.1787	0.1699	0.1741	0.1722	0.1689	0.1692	0.1687	0.174	1.0559	0.8189	0.5505	0.2482	0.1742	0.1754	0.173	0.1706	0.1737	0.1745	0.1809	0.223	0.1763
177	1.0587	0.8328	0.5184	0.2204	0.1785	0.1787	0.181	0.1776	0.1752	0.171	0.1681	0.1698	1.0457	0.8129	0.5415	0.2314	0.1757	0.1741	0.1739	0.1707	0.1742	0.1721	0.1699	0.1696	1.0284	0.796	0.5193	0.2138	0.1783	0.1693	0.1766	0.1721	0.1688	0.1693	0.1684	0.1737	1.0536	0.814	0.5478	0.2437	0.1743	0.1739	0.1766	0.1711	0.1728	0.1737	0.1735	0.2213	0.1774
178	1.0555	0.8276	0.5141	0.2188	0.1792	0.1781	0.181	0.1778	0.1754	0.1712	0.1682	0.1698	1.0435	0.8102	0.5377	0.2274	0.1766	0.1747	0.1744	0.1706	0.1744	0.172	0.1697	0.1699	1.0262	0.7915	0.515	0.2106	0.1789	0.1696	0.1745	0.1723	0.169	0.1699	0.1686	0.1741	1.0514	0.8106	0.5424	0.2403	0.1752	0.1745	0.1735	0.1706	0.1737	0.1741	0.1746	0.225	0.1759
179	1.0527	0.8239	0.5102	0.2141	0.1789	0.1781	0.1808	0.1817	0.1752	0.1706	0.1678	0.1692	1.0421	0.8072	0.5347	0.2235	0.1759	0.1751	0.1737	0.1703	0.177	0.1729	0.17	0.1703	1.0246	0.7887	0.5109	0.2069	0.1789	0.1692	0.174	0.1726	0.1689	0.1694	0.1686	0.1739	1.0505	0.8083	0.5394	0.2363	0.1738	0.1742	0.175	0.1712	0.1727	0.1737	0.1747	0.222	0.1762
180	1.054	0.8213	0.506	0.2108	0.1786	0.1778	0.1806	0.1778	0.1749	0.171	0.1682	0.1694	1.0398	0.8045	0.5304	0.22	0.1753	0.1743	0.1746	0.17	0.1739	0.1719	0.1693	0.1692	1.0242	0.7851	0.5065	0.2035	0.1783	0.1696	0.1768	0.1718	0.1685	0.1697	0.1685	0.1732	1.0543	0.8044	0.5338	0.231	0.1739	0.1739	0.1737	0.1721	0.1734	0.1738	0.1738	0.2246	0.1752
181	1.049	0.8182	0.5025	0.2072	0.1788	0.1777	0.1807	0.1796	0.1749	0.1711	0.1679	0.1695	1.0367	0.8016	0.5269	0.2159	0.1749	0.175	0.1742	0.172	0.1742	0.1714	0.1691	0.1699	1.0203	0.7816	0.5024	0.2009	0.1783	0.1691	0.1749	0.1718	0.1685	0.1695	0.1685	0.1735	1.0454	0.8009	0.5317	0.228	0.1737	0.1748	0.175	0.1728	0.1725	0.1736	0.1738	0.2228	0.1749
~End
Original Filename: Data 02-02-23-125356.pda Date Last Saved: 2/2/2023
[truncated: 47 more columns]
